# Supplementary material for: Does peer-navigated linkage to care work? A cross-sectional study of active linkage to care within an integrated non-communicable disease-HIV testing centre for adults in Soweto, South Africa
Source: PLoS One. 2020 Oct 22;15(10):e0241014. doi: 10.1371/journal.pone.0241014 (PMC7580918; doi:10.1371/journal.pone.0241014)
Supplement: S1 Dataset — (ZIP) [file pone.0241014.s003.zip]

Archive with 3 entries (3 files):
- PLOS_ONE_BASELINE.csv
- PLOSONE_FOLLOWUP_PHASE1.csv
- PLOSONE_FOLLOWUP_PHASE2.csv
