# Supplementary material for: Does peer-navigated linkage to care work? A cross-sectional study of active linkage to care within an integrated non-communicable disease-HIV testing centre for adults in Soweto, South Africa
Source: PLoS One. 2020 Oct 22;15(10):e0241014. doi: 10.1371/journal.pone.0241014 (PMC7580918; doi:10.1371/journal.pone.0241014)
Supplement: S1 Dataset — (ZIP) [file pone.0241014.s003.zip › PLOS_ONE_BASELINE.csv]

Record ID	event_name	Date	Gender	Race	Specify race	Nationality	Specify nationality	Ethnic group	specifi ethnic	Marital status	Other marital status	Highest education	Specify education	Source of money to live on	Specify source income	age	If yes, what was the first systolic reading (top number)?	If yes, what was the first diastolic reading (bottom number)?	If yes, what was the second systolic reading (top number)?	If yes, what was the second diastolic reading (bottom number)?	If yes, what were the STI symptoms identified (tick all that apply) (choice=Discharge)	If yes, what were the STI symptoms identified (tick all that apply) (choice=Blood)	If yes, what were the STI symptoms identified (tick all that apply) (choice=Sores)	If yes, what were the STI symptoms identified (tick all that apply) (choice=Lower abdominal pain)	If yes, what were the STI symptoms identified (tick all that apply) (choice=Burning when urinating)	If yes, what were the TB symptoms identified (tick all that apply) (choice=Cough)	If yes, what were the TB symptoms identified (tick all that apply) (choice=Blood in sputum)	If yes, what were the TB symptoms identified (tick all that apply) (choice=Weight loss)	If yes, what were the TB symptoms identified (tick all that apply) (choice=Sweats)	If yes, what were the TB symptoms identified (tick all that apply) (choice=TB contact)	Final HIV Result	If yes, what were the HbA1c results (2.1 digits)	If yes, what were the random blood sugar results (2.1 digits)	If yes, what is the total cholesterol?	If no, what is the total cholesterol? (2.1 digits)
1006	Phase2	2019-01-22	Female	Black		South African		Xhosa		Single		Matriculated		Employed		44	118	85			Unchecked	Unchecked	Unchecked	Unchecked	Unchecked	Unchecked	Unchecked	Unchecked	Unchecked	Unchecked	Positive	5.9	5		3.3
1008	Phase2	2019-02-13	Male	Black		Other	Zimbabwean	Other	Shona	Living together		Matriculated		Self-employed		33	134	81			Unchecked	Unchecked	Unchecked	Unchecked	Unchecked	Unchecked	Unchecked	Unchecked	Unchecked	Unchecked	Negative	7.1	5.2		3.3
1011	Phase2	2019-02-06	Female	Black		South African		Zulu		Single		High school		Social/Disability grant		26	127	77			Unchecked	Unchecked	Unchecked	Unchecked	Unchecked	Unchecked	Unchecked	Unchecked	Unchecked	Unchecked	Positive	6	5.3	Low
1015	Phase2	2019-01-31	Female	Black		South African		Venda		Single		Tertiary education		Parents		22	129	75			Unchecked	Unchecked	Unchecked	Unchecked	Unchecked	Unchecked	Unchecked	Unchecked	Unchecked	Unchecked	Negative	5.4	5.1	Low
1018	Phase2	2019-02-05	Female	Black		South African		North Sotho		Living together		Matriculated		Employed		48	135	88			Unchecked	Unchecked	Unchecked	Unchecked	Unchecked	Unchecked	Unchecked	Unchecked	Unchecked	Unchecked	Negative	7.4	6.7	Low
1024	Phase2	2019-02-18	Female	Black		South African		Zulu		Living together		Primary school		Other	unemployed	42	161	105	169	101	Unchecked	Unchecked	Unchecked	Unchecked	Unchecked	Unchecked	Unchecked	Unchecked	Unchecked	Unchecked	Positive	6.7	6.3		4.8
1027	Phase2	2019-02-11	Female	Black		South African		Zulu		Single		Matriculated		Self-employed		27	122	77			Unchecked	Unchecked	Unchecked	Unchecked	Unchecked	Unchecked	Unchecked	Unchecked	Unchecked	Unchecked	Negative	7.2	5.7		3.4
1028	Phase2	2019-02-18	Female	Black		South African		Xhosa		Living together		High school		Self-employed		29	125	85			Unchecked	Unchecked	Unchecked	Unchecked	Unchecked	Unchecked	Unchecked	Unchecked	Unchecked	Unchecked	Positive	6.3	6.1		2.8
1031	Phase2	2019-02-13	Male	Black		South African		Xhosa		including traditional or marriage		High school		Employed		47	171	115	167	115	Unchecked	Unchecked	Unchecked	Unchecked	Unchecked	Checked	Unchecked	Unchecked	Checked	Unchecked	Negative	6.6	6.6	Low
1034	Phase2	2019-02-18	Female	Black		South African		Sotho		Single		High school		Employed		29	121	73			Unchecked	Unchecked	Unchecked	Unchecked	Unchecked	Unchecked	Unchecked	Unchecked	Unchecked	Unchecked	Positive	5.7	8.7		3.1
1039	Phase2	2019-02-06	Male	Black		South African		Zulu		Single		High school		Other	unemployed	53	110	75			Unchecked	Unchecked	Unchecked	Unchecked	Unchecked	Unchecked	Unchecked	Unchecked	Unchecked	Unchecked	Negative	6.5	5.8		5.4
104	Phase1	2018-03-15	Female	Black		South African		Zulu		including traditional or marriage		High school		Employed		50	154	92	159	100	Unchecked	Unchecked	Unchecked	Unchecked	Unchecked	Unchecked	Unchecked	Unchecked	Unchecked	Unchecked	Negative
1046	Phase2	2019-02-18	Female	Black		South African		Xhosa		Single		Tertiary education		Other	Unemployed	37	153	102	166	106	Unchecked	Unchecked	Unchecked	Unchecked	Unchecked	Unchecked	Unchecked	Unchecked	Unchecked	Unchecked	Negative	6	5.3		3
1052	Phase2	2019-02-18	Male	Black		South African		Zulu		Single		High school		Self-employed		22	112	58	102	53	Unchecked	Unchecked	Unchecked	Unchecked	Unchecked	Unchecked	Unchecked	Unchecked	Unchecked	Unchecked	Positive	5.9	5.2	Low
1054	Phase2	2019-02-11	Female	Black		South African		Zulu		Single		High school		Social/Disability grant		25	155	81	146	79	Unchecked	Unchecked	Unchecked	Unchecked	Unchecked	Unchecked	Unchecked	Unchecked	Unchecked	Unchecked	Negative	6	7.2		3.7
1059	Phase2	2019-02-20	Female	Black		South African		Tswana		Single		High school		Employed		34	91	60			Unchecked	Unchecked	Unchecked	Unchecked	Unchecked	Unchecked	Unchecked	Unchecked	Unchecked	Unchecked	Positive	5.8	5.7	Low
1064	Phase2	2019-02-21	Female	Black		South African		Sotho		Single		High school		Self-employed		23	141	81	138	86	Unchecked	Unchecked	Unchecked	Unchecked	Unchecked	Unchecked	Unchecked	Unchecked	Unchecked	Unchecked	Negative	7.3	7.3		2.9
1065	Phase2	2019-02-07	Female	Black		South African		Xhosa		Single		Matriculated		Other	Partner	33	121	83			Unchecked	Unchecked	Unchecked	Unchecked	Unchecked	Unchecked	Unchecked	Unchecked	Unchecked	Unchecked	Positive	6.7	7.1		2.8
1066	Phase2	2019-02-07	Male	Black		South African		Tsonga		including traditional or marriage		Tertiary education		Other	Unemployed	44	122	74			Unchecked	Unchecked	Unchecked	Unchecked	Unchecked	Unchecked	Unchecked	Unchecked	Unchecked	Unchecked		5.9	5.5		5.1
1068	Phase2	2019-02-21	Female	Black		South African		Tswana		Single		High school		Parents		30	137	83			Unchecked	Unchecked	Unchecked	Unchecked	Unchecked	Unchecked	Unchecked	Unchecked	Unchecked	Unchecked	Negative	7	4.8		4.1
1069	Phase2	2019-02-07	Male	Black		South African		Sotho		Other	Partner	Tertiary education		Employed		37	104	78			Unchecked	Unchecked	Unchecked	Unchecked	Unchecked	Unchecked	Unchecked	Unchecked	Unchecked	Unchecked	Positive	6.2	6.3		3.9
107	Phase1	2018-02-21	Male	Black		South African		Tsonga		Single		Tertiary education		Self-employed		50	157	97			Unchecked	Unchecked	Unchecked	Unchecked	Unchecked	Unchecked	Unchecked	Unchecked	Unchecked	Unchecked	Negative
1073	Phase2	2019-02-27	Female	Black		South African		Sotho		Single		Matriculated		Employed		56	123	84			Unchecked	Unchecked	Unchecked	Unchecked	Unchecked	Unchecked	Unchecked	Unchecked	Unchecked	Unchecked	Negative	6	5.5		5.7
1074	Phase2	2019-02-20	Female	Black		South African		Zulu		Single		High school		Self-employed		39	115	72			Unchecked	Unchecked	Unchecked	Unchecked	Unchecked	Unchecked	Unchecked	Unchecked	Unchecked	Unchecked	Positive	6.9	4.5		5.2
1075	Phase2	2019-02-21	Female	Black		South African		Zulu		Single		Tertiary education		Parents		21	109	70			Unchecked	Unchecked	Unchecked	Unchecked	Unchecked	Unchecked	Unchecked	Unchecked	Unchecked	Unchecked	Negative	7.5	5.5		3.9
1076	Phase2	2019-02-20	Female	Black		South African		Sotho		Single		High school		Social/Disability grant		31	120	84			Unchecked	Unchecked	Checked	Checked	Unchecked	Unchecked	Unchecked	Unchecked	Unchecked	Unchecked	Negative	6.3	5.8		4.4
1078	Phase2	2019-02-25	Male	Black		South African		Venda		Single		High school		Self-employed		34	123	75			Unchecked	Unchecked	Unchecked	Unchecked	Unchecked	Unchecked	Unchecked	Unchecked	Unchecked	Unchecked	Positive	6.5	5.8		3.2
108	Phase1	2018-03-15	Female	Black		South African		Zulu		Single		High school		Social/Disability grant		35	142	83	160	91	Checked	Unchecked	Unchecked	Unchecked	Unchecked	Unchecked	Unchecked	Unchecked	Unchecked	Unchecked	Positive
1080	Phase2	2019-02-21	Female	Black		South African		North Sotho		Single		High school		Social/Disability grant		28	129	90			Unchecked	Unchecked	Checked	Unchecked	Unchecked	Unchecked	Unchecked	Unchecked	Unchecked	Unchecked	Negative	5.8	5.6		3.7
1083	Phase2	2019-02-14	Female	Black		South African		Sotho		Single		Primary school		Employed		47	130	87			Unchecked	Unchecked	Unchecked	Unchecked	Unchecked	Unchecked	Unchecked	Unchecked	Unchecked	Unchecked	Positive	6.6	5.1		3
1084	Phase2	2019-02-25	Male	Black		South African		Zulu		Living together		Matriculated		Self-employed		42	147	95	163	105	Unchecked	Unchecked	Unchecked	Unchecked	Unchecked	Unchecked	Unchecked	Unchecked	Unchecked	Unchecked	Negative	5.9	5.5		3.5
1085	Phase2	2019-02-25	Male	Black		South African		Xhosa		including traditional or marriage		High school		Self-employed		51	120	79			Unchecked	Unchecked	Unchecked	Unchecked	Unchecked	Unchecked	Unchecked	Unchecked	Unchecked	Unchecked	Negative	6.2	6.2		5.4
1087	Phase2	2019-02-25	Female	Black		South African		Zulu		Single		High school		Employed		59	127	82			Unchecked	Unchecked	Unchecked	Unchecked	Unchecked	Unchecked	Unchecked	Checked	Checked	Unchecked	Negative	6	5		5.1
109	Phase1	2018-03-13	Female	Black		South African		Swazi		Single		Matriculated		Parents		26	79	62	81	59	Unchecked	Unchecked	Unchecked	Unchecked	Unchecked	Unchecked	Unchecked	Unchecked	Unchecked	Unchecked	Negative
1090	Phase2	2019-02-28	Female	Black		South African		Zulu		Single		Matriculated		Parents		34	105	72			Unchecked	Unchecked	Unchecked	Unchecked	Unchecked	Unchecked	Unchecked	Unchecked	Unchecked	Unchecked	Positive	8.1	5		5.8
1093	Phase2	2019-02-26	Male	Black		South African		Zulu		Living together		Tertiary education		Other	Intern	27	143	90	128	88	Checked	Unchecked	Unchecked	Unchecked	Unchecked	Unchecked	Unchecked	Checked	Checked	Unchecked	Negative	5.6	5.3	Low
1097	Phase2	2019-02-28	Female	Black		South African		Sotho		Single		Matriculated		Self-employed		21	134	90			Unchecked	Unchecked	Unchecked	Unchecked	Unchecked	Unchecked	Unchecked	Unchecked	Unchecked	Unchecked	Positive	6.3	4.8	Low
1100	Phase2	2019-03-04	Male	Black		South African		Zulu		Divorced		Tertiary education		Employed		31	99	72			Unchecked	Unchecked	Unchecked	Unchecked	Unchecked	Checked	Unchecked	Checked	Checked	Unchecked	Positive	10	5.6	Low
1102	Phase2	2019-02-28	Female	Black		South African		Zulu		Single		High school		Social/Disability grant		25	117	78			Unchecked	Unchecked	Checked	Unchecked	Unchecked	Unchecked	Unchecked	Unchecked	Unchecked	Unchecked	Positive	6	5.3		2.9
1104	Phase2	2019-03-05	Female	Black		South African		Zulu		Single		Matriculated		Self-employed		25	110	71			Unchecked	Unchecked	Unchecked	Unchecked	Unchecked	Unchecked	Unchecked	Unchecked	Unchecked	Unchecked	Positive	6.1	5.2		4.5
1106	Phase2	2019-03-06	Male	Black		South African		Venda		Single		High school		Employed		43	149	107	142	99	Unchecked	Unchecked	Unchecked	Unchecked	Unchecked	Unchecked	Unchecked	Unchecked	Unchecked	Unchecked	Negative	5.6	5.1		3.6
1107	Phase2	2019-03-05	Male	Black		South African		Tswana		including traditional or marriage		Matriculated		Self-employed		58	113	75			Unchecked	Unchecked	Unchecked	Unchecked	Unchecked	Unchecked	Unchecked	Unchecked	Unchecked	Unchecked	Negative	6.9	5		6.7
1108	Phase2	2019-03-05	Female	Black		South African		Tswana		Single		Matriculated		Parents		24	121	80			Unchecked	Unchecked	Unchecked	Unchecked	Unchecked	Unchecked	Unchecked	Unchecked	Unchecked	Unchecked	Positive	6.4	5.5		2.9
111	Phase1	2018-03-15	Female	Black		South African		Xhosa		Single		High school		Employed		36	128	88			Checked	Unchecked	Unchecked	Unchecked	Unchecked	Unchecked	Unchecked	Unchecked	Unchecked	Unchecked	Positive
1111	Phase2	2019-03-04	Female	Black		South African		Zulu		Single		Matriculated		Parents		26	122	81			Unchecked	Unchecked	Unchecked	Unchecked	Unchecked	Unchecked	Unchecked	Unchecked	Unchecked	Unchecked	Positive	7.1	10.7		3.2
1112	Phase2	2019-03-07	Female	Black		South African		Sotho		Single		Matriculated		Parents		27	94	62			Unchecked	Unchecked	Unchecked	Unchecked	Unchecked	Unchecked	Unchecked	Unchecked	Unchecked	Unchecked	Negative	7.4	5.6		3.4
1116	Phase2	2019-03-05	Female	Black		South African		Tswana		Single		Matriculated		Parents		25	122	69			Unchecked	Unchecked	Unchecked	Unchecked	Unchecked	Unchecked	Unchecked	Unchecked	Unchecked	Unchecked	Negative	6.7	6.7		2.8
1118	Phase2	2019-03-05	Female	Black		South African		Tswana		Single		High school		Parents		24	95	57	91	53	Unchecked	Unchecked	Unchecked	Unchecked	Unchecked	Unchecked	Unchecked	Unchecked	Unchecked	Unchecked	Negative	6.3	6.3		3.4
112	Phase1	2018-03-13	Female	Black		South African		Zulu		Widowed		Primary school		Pension		73	174	93	160	96	Unchecked	Unchecked	Unchecked	Unchecked	Unchecked	Unchecked	Unchecked	Unchecked	Unchecked	Unchecked	Positive
1122	Phase2	2019-03-11	Female	Black		South African		Sotho		Divorced		Primary school		Social/Disability grant		55	108	71			Checked	Checked	Unchecked	Checked	Unchecked	Checked	Unchecked	Checked	Unchecked	Unchecked	Negative	6.1	5.2		2.7
1124	Phase2	2019-03-12	Female	Black		South African		Sotho		Single		Matriculated		Social/Disability grant		20	118	80			Unchecked	Unchecked	Unchecked	Unchecked	Unchecked	Unchecked	Unchecked	Unchecked	Unchecked	Unchecked	Negative	7.4	5.5	Low
1127	Phase2	2019-03-11	Male	Black		South African		Venda		Living together		Matriculated		Employed		39	188	106	148	101	Unchecked	Unchecked	Unchecked	Unchecked	Unchecked	Unchecked	Unchecked	Unchecked	Unchecked	Unchecked	Negative	6.4	8.1		3.5
1128	Phase2	2019-03-13	Female	Black		South African		North Sotho		Single		High school		Self-employed		23	113	79			Unchecked	Unchecked	Unchecked	Unchecked	Checked	Unchecked	Unchecked	Unchecked	Unchecked	Unchecked	Negative	5.9	5.6		2.6
1129	Phase2	2019-03-12	Female	Black		South African		Xhosa		Single		High school		Social/Disability grant		42	148	107	147	108	Unchecked	Unchecked	Unchecked	Unchecked	Unchecked	Unchecked	Unchecked	Unchecked	Unchecked	Unchecked	Negative	7.5	5.2	Low
1131	Phase2	2019-03-11	Female	Black		South African		Tsonga		Living together		Matriculated		Employed		34	144	89	139	86	Unchecked	Unchecked	Unchecked	Unchecked	Unchecked	Unchecked	Unchecked	Unchecked	Unchecked	Unchecked	Negative	7	6.3		4.5
1134	Phase2	2019-03-14	Male	Black		South African		Zulu		including traditional or marriage		Matriculated		Employed		50	129	82			Unchecked	Unchecked	Unchecked	Unchecked	Unchecked	Unchecked	Unchecked	Unchecked	Unchecked	Unchecked	Negative	7	6.2		3.5
1137	Phase2	2019-03-12	Male	Black		South African		Zulu		Single		Primary school		Employed		25	102	67			Unchecked	Unchecked	Unchecked	Unchecked	Unchecked	Unchecked	Unchecked	Unchecked	Unchecked	Unchecked	Positive	5.6	5.3	Low
1138	Phase2	2019-03-19	Female	Black		South African		Zulu		Single		Matriculated		Employed		38	155	98	157	99	Unchecked	Unchecked	Unchecked	Unchecked	Unchecked	Unchecked	Unchecked	Unchecked	Unchecked	Unchecked	Negative	6.4	4.9		4.4
1141	Phase2	2019-03-12	Female	Black		Other	Mozambique	Other	Portugues	Living together		High school		Self-employed		31	155	102	150	104	Unchecked	Unchecked	Unchecked	Unchecked	Unchecked	Unchecked	Unchecked	Unchecked	Unchecked	Unchecked	Negative	4.8	5.5	Low
1142	Phase2	2019-03-12	Male	Black		South African		Zulu		Single		High school		Employed		51	141	85	132	85	Unchecked	Unchecked	Unchecked	Unchecked	Unchecked	Unchecked	Unchecked	Unchecked	Unchecked	Unchecked	Negative	6.9	5.5		3.1
1143	Phase2	2019-03-14	Female	Black		South African		Zulu		including traditional or marriage		High school		Other	Self employed(Selling)	48	98	63			Unchecked	Unchecked	Unchecked	Unchecked	Unchecked	Unchecked	Unchecked	Unchecked	Unchecked	Unchecked	Positive	6.3	8.1	Low
1146	Phase2	2019-03-26	Female	Black		South African		Xhosa		Single		High school		Employed		34	131	89			Unchecked	Unchecked	Unchecked	Checked	Unchecked	Unchecked	Unchecked	Unchecked	Unchecked	Unchecked	Negative	5.8	5.4		3.9
1149	Phase2	2019-03-26	Male	Black		South African		Ndebele		Single		Tertiary education		Employed		23	118	75			Unchecked	Unchecked	Unchecked	Unchecked	Unchecked	Unchecked	Unchecked	Unchecked	Unchecked	Unchecked	Positive	6.1	5.5	Low
115	Phase1	2018-03-15	Female	Black		South African		Zulu		Single		No formal education		Self-employed		42	123	82			Unchecked	Unchecked	Unchecked	Checked	Checked	Unchecked	Unchecked	Unchecked	Unchecked	Unchecked	Positive
1150	Phase2	2019-03-27	Male	Black		South African		Zulu		Single		High school		Self-employed		38	157	98	160	90	Unchecked	Unchecked	Unchecked	Unchecked	Unchecked	Unchecked	Unchecked	Unchecked	Unchecked	Unchecked	Negative	9.4	5.7		4.8
1151	Phase2	2019-03-26	Female	Black		South African		Zulu		Single		Matriculated		Employed		25	130	89			Unchecked	Unchecked	Unchecked	Unchecked	Unchecked	Unchecked	Unchecked	Unchecked	Unchecked	Unchecked	Positive	6.3	5.5		2.8
1152	Phase2	2019-03-27	Male	Black		South African		Tsonga		including traditional or marriage		High school		Employed		35	145	89	138	86	Unchecked	Unchecked	Unchecked	Unchecked	Unchecked	Unchecked	Unchecked	Unchecked	Unchecked	Unchecked	Positive	7.3	5.1	Low
1159	Phase2	2019-03-25	Female	Black		South African		Tsonga		Single		Matriculated		Social/Disability grant		35	113	83			Unchecked	Unchecked	Unchecked	Unchecked	Unchecked	Unchecked	Unchecked	Unchecked	Unchecked	Unchecked	Negative	6.2	5.8		6.7
1161	Phase2	2019-03-27	Female	Black		South African		Zulu		Single		High school		Self-employed		38	133	78			Unchecked	Unchecked	Unchecked	Unchecked	Unchecked	Unchecked	Unchecked	Unchecked	Unchecked	Unchecked	Negative	7.4	6.8		5.7
1166	Phase2	2019-03-26	Female	Black		South African		Zulu		Single		High school		Self-employed		48	130	88			Unchecked	Unchecked	Unchecked	Unchecked	Unchecked	Unchecked	Unchecked	Unchecked	Unchecked	Unchecked	Positive	6.3	5.7		2.7
117	Phase1	2018-03-14	Female	Black		South African		Swazi		Single		Matriculated		Pension		56	108	71			Unchecked	Unchecked	Unchecked	Unchecked	Unchecked	Unchecked	Unchecked	Unchecked	Unchecked	Unchecked	Positive
124	Phase1	2018-03-14	Female	Black		South African		Sotho		Single		Matriculated		Employed		23	104	70			Unchecked	Unchecked	Unchecked	Unchecked	Unchecked	Unchecked	Unchecked	Unchecked	Unchecked	Unchecked	Positive
131	Phase1	2018-03-16	Male	Black				Sotho		including traditional or marriage		High school		Employed		39	168	131	163	126	Unchecked	Unchecked	Unchecked	Unchecked	Unchecked	Unchecked	Unchecked	Unchecked	Unchecked	Unchecked	Negative
133	Phase1	2018-03-16	Female	Black		South African		Tsonga		Single		Tertiary education		Other	Unemployed	24	115	78			Checked	Checked	Unchecked	Checked	Unchecked	Unchecked	Unchecked	Unchecked	Unchecked	Unchecked	Negative
136	Phase1	2018-03-26	Female	Black		South African		Zulu		Single		High school		Parents		28	100	64			Unchecked	Unchecked	Unchecked	Checked	Checked	Unchecked	Unchecked	Unchecked	Unchecked	Unchecked	Positive
144	Phase1	2018-03-20	Female	Black		Other	Zimbabwean	Other	shona	Single		High school		Self-employed		39	153	95	151	108	Unchecked	Unchecked	Unchecked	Unchecked	Unchecked	Unchecked	Unchecked	Unchecked	Unchecked	Unchecked	Positive
150	Phase1	2018-04-04	Female	Black		South African		Sotho		Widowed		Tertiary education		Employed		62	166	95	158	91	Unchecked	Unchecked	Unchecked	Unchecked	Unchecked	Unchecked	Unchecked	Unchecked	Unchecked	Unchecked	Positive
152	Phase1	2018-04-04	Male	Black		South African		Tswana		Single		Matriculated		Employed		33	184	115	158	98	Unchecked	Unchecked	Unchecked	Unchecked	Unchecked	Unchecked	Unchecked	Unchecked	Unchecked	Unchecked	Negative
155	Phase1	2018-04-04	Male	Black		South African		Sotho		Single		Tertiary education		Parents		24	123	82			Unchecked	Unchecked	Checked	Unchecked	Unchecked	Unchecked	Unchecked	Unchecked	Unchecked	Unchecked	Negative
158	Phase1	2018-04-05	Male	Black		South African		Sotho		including traditional or marriage		Tertiary education		Employed		42	163	115	164	112	Unchecked	Unchecked	Unchecked	Unchecked	Unchecked	Unchecked	Unchecked	Unchecked	Unchecked	Unchecked	Negative
166	Phase1	2018-04-06	Female	Black		South African		Sotho		including traditional or marriage		Matriculated		Self-employed		42	135	87			Unchecked	Unchecked	Unchecked	Unchecked	Unchecked	Unchecked	Unchecked	Unchecked	Unchecked	Unchecked	Positive
167	Phase1	2018-04-04	Male	Black		South African		Tsonga		Single		High school		Other	brother's income	33	158	103	150	107	Unchecked	Unchecked	Unchecked	Unchecked	Unchecked	Unchecked	Unchecked	Unchecked	Unchecked	Unchecked	Positive
177	Phase1	2018-03-28	Male	Coloured/mixed race		South African		Other	English	Single		High school		Parents		32	119	81			Unchecked	Unchecked	Unchecked	Unchecked	Unchecked	Unchecked	Unchecked	Unchecked	Unchecked	Unchecked	Positive
181	Phase1	2018-04-04	Female	Black		South African		Zulu		Single		Matriculated		Self-employed		31	113	78			Unchecked	Unchecked	Unchecked	Unchecked	Unchecked	Unchecked	Unchecked	Unchecked	Unchecked	Unchecked	Positive
182	Phase1	2018-04-04	Female	Black		South African		Sotho		Other	Separation	Matriculated		Employed		55	123	84			Unchecked	Unchecked	Unchecked	Unchecked	Unchecked	Unchecked	Unchecked	Unchecked	Unchecked	Unchecked	Positive
183	Phase1	2018-04-06	Female	Black		South African		Zulu		Divorced		High school		Other	Rental	49	124	87			Unchecked	Unchecked	Unchecked	Unchecked	Unchecked	Unchecked	Unchecked	Unchecked	Unchecked	Unchecked	Positive
184	Phase1	2018-03-26	Female	Black		Other	Lesotho	Sotho		Single		High school		Other	Unemployed	32	137	94			Unchecked	Unchecked	Unchecked	Unchecked	Unchecked	Unchecked	Unchecked	Unchecked	Unchecked	Unchecked	Positive
189	Phase1	2018-04-09	Female	Black		South African		Tswana		Single		Tertiary education		Parents		46	136	74			Unchecked	Unchecked	Unchecked	Unchecked	Unchecked	Unchecked	Unchecked	Unchecked	Unchecked	Unchecked	Positive
191	Phase1	2018-04-10	Male	Black		South African		Tswana		including traditional or marriage		Matriculated		Pension		65	167	96	172	96	Unchecked	Unchecked	Unchecked	Unchecked	Unchecked	Unchecked	Unchecked	Unchecked	Unchecked	Unchecked	Negative
194	Phase1	2018-04-13	Female	Black		South African		Sotho		Single		High school		Social/Disability grant		30	146	92	146	102	Unchecked	Unchecked	Unchecked	Unchecked	Unchecked	Unchecked	Unchecked	Unchecked	Unchecked	Unchecked	Negative
198	Phase1	2018-04-13	Female	Black		South African		Tswana		including traditional or marriage		Tertiary education		Employed		29	114	77			Unchecked	Unchecked	Unchecked	Unchecked	Unchecked	Unchecked	Unchecked	Unchecked	Unchecked	Unchecked	Positive
208	Phase1	2018-04-19	Male	Black		South African		North Sotho		Widowed		Other	GC	Pension		61	202	113	199	107	Unchecked	Unchecked	Unchecked	Unchecked	Unchecked	Unchecked	Unchecked	Unchecked	Unchecked	Unchecked	Negative
21	Phase1	2018-02-19	Female	Black				Zulu		Single		High school		Social/Disability grant		41	121	75			Unchecked	Unchecked	Unchecked	Unchecked	Unchecked	Unchecked	Unchecked	Unchecked	Unchecked	Unchecked	Positive
22	Phase1	2018-02-19	Female	Black		South African		Sotho		Divorced		High school		Social/Disability grant		38	145	96	146	92	Unchecked	Unchecked	Unchecked	Unchecked	Unchecked	Unchecked	Unchecked	Unchecked	Unchecked	Unchecked	Negative
220	Phase1	2018-04-18	Female	Black		South African		Zulu		Single		Tertiary education		Employed		32	123	77			Unchecked	Unchecked	Unchecked	Unchecked	Unchecked	Unchecked	Unchecked	Unchecked	Unchecked	Unchecked	Positive
228	Phase1	2018-04-19	Female	Black		South African		Zulu		Single		High school		Social/Disability grant		45	153	106	149	112	Unchecked	Unchecked	Unchecked	Unchecked	Unchecked	Unchecked	Unchecked	Unchecked	Unchecked	Unchecked	Negative
23	Phase1	2018-02-19	Male	Black		South African		Zulu		Single		High school		Employed		31	167	113	172	118	Unchecked	Unchecked	Unchecked	Unchecked	Unchecked	Unchecked	Unchecked	Unchecked	Unchecked	Unchecked	Negative
232	Phase1	2018-05-03	Male	Black		South African		Xhosa		Divorced		High school		Pension		65	188	121	194	107	Unchecked	Unchecked	Unchecked	Unchecked	Unchecked	Unchecked	Unchecked	Unchecked	Unchecked	Unchecked	Negative
233	Phase1	2018-04-26	Female	Coloured/mixed race		South African		Zulu		Single		High school		Social/Disability grant		41	145	106	149	101	Unchecked	Unchecked	Unchecked	Unchecked	Unchecked	Unchecked	Unchecked	Unchecked	Unchecked	Unchecked	Negative
236	Phase1	2018-04-24	Male	Black		South African		Tswana		Single		High school		Social/Disability grant		43	125	87			Unchecked	Unchecked	Unchecked	Unchecked	Unchecked	Checked	Unchecked	Checked	Checked	Unchecked	Positive
237	Phase1	2018-04-25	Male	Black		South African		Tswana		Single		Matriculated		Self-employed		37	122	85			Unchecked	Unchecked	Unchecked	Unchecked	Unchecked	Unchecked	Unchecked	Unchecked	Unchecked	Unchecked	Positive
241	Phase1	2018-05-07	Female	Black		South African		Zulu		Single		Tertiary education		Employed		37	138	102	134	100	Unchecked	Unchecked	Unchecked	Unchecked	Unchecked	Unchecked	Unchecked	Unchecked	Unchecked	Unchecked	Negative
26	Phase1	2018-02-21	Female	Black		South African		Sotho		Single		Tertiary education		Self-employed		45	157	111			Unchecked	Unchecked	Unchecked	Unchecked	Unchecked	Unchecked	Unchecked	Unchecked	Unchecked	Unchecked	Negative
260	Phase1	2018-05-28	Female	Black		South African		Zulu		Single		Matriculated		Other	Temporary jobs	25	145	94	136	88	Unchecked	Unchecked	Unchecked	Unchecked	Unchecked	Unchecked	Unchecked	Unchecked	Unchecked	Unchecked	Positive
261	Phase1	2018-05-15	Male	Black		South African		Zulu		Single		Tertiary education		Self-employed		33	120	70			Unchecked	Unchecked	Unchecked	Unchecked	Unchecked	Unchecked	Unchecked	Unchecked	Unchecked	Unchecked	Positive
269	Phase1	2018-05-14	Male	Black		South African		Zulu		Widowed		High school		Pension		60	157	101	146	99	Unchecked	Unchecked	Unchecked	Unchecked	Unchecked	Unchecked	Unchecked	Unchecked	Unchecked	Unchecked	Negative
28	Phase1	2018-02-21	Male	Black		South African		Sotho		Single		Tertiary education		Parents		39	151	107	136	86	Unchecked	Unchecked	Unchecked	Unchecked	Unchecked	Unchecked	Unchecked	Unchecked	Unchecked	Unchecked	Positive
284	Phase1	2018-05-03	Female	Black		South African		Zulu		Single		Tertiary education		Employed		21	116	68			Unchecked	Unchecked	Unchecked	Unchecked	Unchecked	Unchecked	Unchecked	Unchecked	Unchecked	Unchecked	Negative
289	Phase1	2018-05-21	Female	Black		South African		Tswana		Single		Other	currently studying	Other	Unemployed	29	124	97	138	88	Checked	Unchecked	Checked	Checked	Checked	Unchecked	Unchecked	Unchecked	Unchecked	Unchecked	Negative
290	Phase1	2018-05-22	Male	Black		South African		Xhosa		Single		High school		Other	Unemployed	38	104	64			Unchecked	Unchecked	Unchecked	Unchecked	Unchecked	Unchecked	Unchecked	Unchecked	Unchecked	Unchecked	Positive
292	Phase1	2018-05-18	Male	Black		South African		Xhosa		including traditional or marriage		High school		Employed		33	149	97	149	96	Unchecked	Unchecked	Unchecked	Unchecked	Unchecked	Unchecked	Unchecked	Unchecked	Unchecked	Unchecked	Negative
294	Phase1	2018-05-22	Male	Black		South African		Tswana		Living together		Tertiary education		Employed		33	110	79			Unchecked	Unchecked	Unchecked	Unchecked	Unchecked	Unchecked	Unchecked	Unchecked	Unchecked	Unchecked	Positive
307	Phase1	2018-05-23	Male	Black		Other	Zimbabwean	Other	Shona	including traditional or marriage		High school		Self-employed		41	200	112	148	103	Unchecked	Unchecked	Unchecked	Unchecked	Unchecked	Unchecked	Unchecked	Unchecked	Unchecked	Unchecked	Negative
309	Phase1	2018-05-29	Female	Black		South African		Tswana		Single		High school		Social/Disability grant		32	115	69			Unchecked	Unchecked	Unchecked	Unchecked	Unchecked	Unchecked	Unchecked	Unchecked	Unchecked	Unchecked	Positive
312	Phase1	2018-05-29	Male	Black		South African		Zulu		Single		High school		Self-employed		28	125	80			Unchecked	Unchecked	Unchecked	Unchecked	Unchecked	Unchecked	Unchecked	Unchecked	Unchecked	Unchecked	Positive
315	Phase1	2018-05-30	Female	Black		South African		Zulu		Single		High school		Parents		18	123	81			Unchecked	Unchecked	Unchecked	Unchecked	Unchecked	Unchecked	Unchecked	Unchecked	Unchecked	Unchecked	Positive
316	Phase1	2018-05-29	Male	Black		South African		Tsonga		Single		Matriculated		Employed		41	96	56	98	58	Unchecked	Unchecked	Unchecked	Unchecked	Unchecked	Unchecked	Unchecked	Unchecked	Unchecked	Unchecked	Negative
318	Phase1	2018-05-30	Female	Black		South African		Zulu		Single		Matriculated		Employed		41	161	90	128	89	Unchecked	Unchecked	Unchecked	Unchecked	Unchecked	Unchecked	Unchecked	Unchecked	Unchecked	Unchecked	Positive
322	Phase1	2018-06-04	Male	Black		South African		Zulu		Living together		High school		Other	Unemployed	33	141	103	140	102	Unchecked	Unchecked	Unchecked	Unchecked	Unchecked	Unchecked	Unchecked	Unchecked	Unchecked	Unchecked	Negative
327	Phase1	2018-06-05	Male	Black		South African		Zulu		Single		High school		Employed		21	115	70			Unchecked	Unchecked	Unchecked	Unchecked	Unchecked	Unchecked	Unchecked	Unchecked	Unchecked	Unchecked	Positive
328	Phase1	2018-06-06	Female	Black		South African		Zulu		Single		High school		Other	Unemployed	31	109	76			Unchecked	Unchecked	Unchecked	Unchecked	Unchecked	Unchecked	Unchecked	Unchecked	Unchecked	Unchecked	Positive
331	Phase1	2018-06-11	Male	Black		Other	Mozambique	Other	shona	Living together		Matriculated		Self-employed		60	193	114	175	119	Unchecked	Unchecked	Unchecked	Unchecked	Unchecked	Unchecked	Unchecked	Unchecked	Unchecked	Unchecked	Negative
336	Phase1	2018-06-11	Female	Black		South African		Zulu		Single		Matriculated		Employed		31	103	66			Unchecked	Unchecked	Unchecked	Unchecked	Unchecked	Unchecked	Unchecked	Unchecked	Unchecked	Unchecked	Positive
341	Phase1	2018-06-11	Female	Black		South African		Sotho		Single		Matriculated		Parents		19	122	72			Unchecked	Unchecked	Unchecked	Unchecked	Unchecked	Unchecked	Unchecked	Unchecked	Unchecked	Unchecked	Positive
342	Phase1	2018-06-08	Male	Black		South African		Tsonga		Divorced		Matriculated		Self-employed		50	146	97	144	95	Unchecked	Unchecked	Unchecked	Unchecked	Unchecked	Unchecked	Unchecked	Unchecked	Unchecked	Unchecked	Negative
347	Phase1	2018-06-11	Female	Black		South African		Tswana		Single		Matriculated		Employed		37	132	94	135	90	Unchecked	Unchecked	Unchecked	Unchecked	Unchecked	Unchecked	Unchecked	Unchecked	Unchecked	Unchecked	Positive
35	Phase1	2018-02-19	Female	Black		South African		Xhosa		Single		Matriculated		Other	Unemployed	24	117	71			Unchecked	Unchecked	Unchecked	Checked	Unchecked	Unchecked	Unchecked	Unchecked	Unchecked	Unchecked	Positive
350	Phase1	2018-06-14	Male	Black		South African		Zulu		Single		High school		Self-employed		47	169	97	135	85	Unchecked	Unchecked	Unchecked	Unchecked	Unchecked	Unchecked	Unchecked	Unchecked	Unchecked	Unchecked	Positive
352	Phase1	2018-06-11	Male	Black		South African		Zulu		Single		Tertiary education		Other	Temporary Driver	40	126	82			Unchecked	Unchecked	Unchecked	Unchecked	Unchecked	Unchecked	Unchecked	Unchecked	Unchecked	Unchecked	Positive
353	Phase2	2018-06-18	Female	Black		South African		North Sotho		Single		No formal education		Pension		20	107	71			Unchecked	Unchecked	Unchecked	Unchecked	Unchecked	Unchecked	Unchecked	Unchecked	Unchecked	Unchecked	Positive	6.1	3.8	Low
354	Phase2	2018-06-19	Male	Black		South African		Tsonga		Single		Tertiary education		Employed		42	114	75			Unchecked	Unchecked	Unchecked	Unchecked	Unchecked	Unchecked	Unchecked	Unchecked	Unchecked	Unchecked	Negative	5.6	5.3		5.4
363	Phase2	2018-06-22	Female	Black		South African		Sotho		Living together		High school		Other	Unemployed	28	116	86			Unchecked	Unchecked	Unchecked	Unchecked	Unchecked	Unchecked	Unchecked	Unchecked	Unchecked	Unchecked	Positive	5.4	4.7		4.5
367	Phase2	2018-06-26	Female	Black		South African		Zulu		including traditional or marriage		High school		Other	Not working	55	181	112	192	108	Unchecked	Unchecked	Unchecked	Unchecked	Unchecked	Unchecked	Unchecked	Unchecked	Unchecked	Unchecked	Negative	6.5	5.5		6
37	Phase1	2018-02-20	Male	Black		Other	Malawian	Other	Chewa	Single		Tertiary education		Employed		49	174	114	171	114	Unchecked	Unchecked	Unchecked	Unchecked	Unchecked	Checked	Unchecked	Unchecked	Unchecked	Unchecked	Negative
377	Phase2	2018-06-20	Female	Black		South African		Zulu		including traditional or marriage		High school		Employed		50	125	85			Unchecked	Unchecked	Unchecked	Unchecked	Checked	Unchecked	Unchecked	Checked	Checked	Unchecked	Negative	6.3	5.1		4.7
382	Phase2	2018-06-26	Male	Black		South African		Venda		including traditional or marriage		Matriculated		Employed		42	123	75			Unchecked	Unchecked	Unchecked	Unchecked	Unchecked	Checked	Unchecked	Checked	Unchecked	Unchecked	Positive	6.1	5.1		3.6
386	Phase2	2018-06-29	Female	Black		South African		Zulu		Living together		High school		Other	Unemployed	34	117	81			Unchecked	Unchecked	Unchecked	Unchecked	Unchecked	Unchecked	Unchecked	Unchecked	Unchecked	Unchecked	Positive	5.5	5.5		3.1
393	Phase2	2018-06-27	Female	Black		South African		Zulu		Single		Matriculated		Other	unemployed	20	119	76			Checked	Unchecked	Unchecked	Checked	Unchecked	Unchecked	Unchecked	Unchecked	Unchecked	Checked	Negative	5.2	4.2		4.4
400	Phase2	2018-07-03	Male	Black		South African		Tswana		Single		High school		Pension		51	159	107	166	110	Unchecked	Unchecked	Unchecked	Unchecked	Unchecked	Checked	Unchecked	Checked	Checked	Unchecked	Negative		4.5		4.9
409	Phase2	2018-06-27	Male	Black		South African		Zulu		Single		Matriculated		Employed		37	140	104	140	100	Unchecked	Unchecked	Unchecked	Unchecked	Unchecked	Unchecked	Unchecked	Unchecked	Unchecked	Unchecked	Negative	5.8	4.7		5.8
413	Phase2	2018-07-03	Female	Black		South African		Zulu		Single		High school		Employed		27	102	71			Unchecked	Unchecked	Unchecked	Unchecked	Unchecked	Unchecked	Unchecked	Unchecked	Unchecked	Unchecked	Positive	4.8	6.3		3.3
415	Phase2	2018-03-15	Female	Black		South African		Sotho		Living together		High school		Pension		44	131	85			Unchecked	Unchecked	Unchecked	Checked	Checked	Unchecked	Unchecked	Unchecked	Unchecked	Unchecked	Negative	5.4	6.3		4
418	Phase2	2018-07-10	Male	Black		South African		Zulu		Living together		High school		Self-employed		36	130	90			Unchecked	Unchecked	Unchecked	Unchecked	Unchecked	Unchecked	Unchecked	Unchecked	Unchecked	Unchecked	Positive	5.6	5		4.3
419	Phase2	2018-07-12	Male	Black		Other	Zimbabwean	Other	Shona	Single		High school		Employed		22	143	69	131	64	Unchecked	Unchecked	Unchecked	Unchecked	Checked	Unchecked	Unchecked	Unchecked	Unchecked	Unchecked	Negative	8.1	5.2		3.3
43	Phase1	2018-02-23	Female	Black		South African		Swazi		Single		Tertiary education		Employed		35	141	103	146	111	Unchecked	Unchecked	Unchecked	Unchecked	Unchecked	Unchecked	Unchecked	Unchecked	Unchecked	Unchecked	Negative
430	Phase2	2018-07-11	Female	Black		South African		Tswana		Single		Matriculated		Social/Disability grant		37	95	63	95	60	Unchecked	Unchecked	Unchecked	Unchecked	Unchecked	Unchecked	Unchecked	Unchecked	Unchecked	Unchecked	Positive	5.9	8.8		3.1
433	Phase2	2018-07-10	Male	Black		South African		Xhosa		Single		High school		Employed		41	129	90			Unchecked	Unchecked	Checked	Unchecked	Unchecked	Unchecked	Unchecked	Unchecked	Unchecked	Unchecked	Negative	5.5	8.5		4.6
44	Phase1	2018-02-22	Female	Black		South African		Tsonga		Single		Matriculated		Employed		39	124	84			Unchecked	Unchecked	Unchecked	Unchecked	Unchecked	Unchecked	Unchecked	Unchecked	Unchecked	Unchecked	Positive
442	Phase2	2018-07-17	Female	Black		South African		Xhosa		Single		Matriculated		Parents		23	116	84			Unchecked	Unchecked	Unchecked	Unchecked	Checked	Unchecked	Unchecked	Unchecked	Unchecked	Unchecked	Negative	6.4	5.3		4.6
444	Phase2	2018-07-25	Male	Black		South African		North Sotho		Single		Tertiary education		Self-employed		36	144	94	158	100	Unchecked	Unchecked	Unchecked	Unchecked	Unchecked	Unchecked	Unchecked	Unchecked	Unchecked	Unchecked	Negative	9	4.7		2.1
445	Phase2	2018-07-02	Female	Black		South African		Venda		Single		Other	certificate	Employed		28	118	74			Unchecked	Unchecked	Checked	Unchecked	Unchecked	Unchecked	Unchecked	Unchecked	Unchecked	Unchecked	Positive	5.5	5.9		3.6
446	Phase2	2018-07-24	Female	Black		South African		Xhosa		Living together		High school		Social/Disability grant		30	122	74			Unchecked	Unchecked	Unchecked	Unchecked	Unchecked	Unchecked	Unchecked	Unchecked	Unchecked	Unchecked	Positive	5.8	5		4.1
450	Phase2	2018-07-24	Male	Black		South African		Zulu		Single		High school		Social/Disability grant		60	143	94	143	74	Unchecked	Unchecked	Unchecked	Unchecked	Unchecked	Unchecked	Unchecked	Unchecked	Unchecked	Unchecked	Negative	5.5	5.9		4
451	Phase2	2018-07-10	Male	Black		South African		Zulu		including traditional or marriage		High school		Employed		55	138	87			Unchecked	Unchecked	Unchecked	Unchecked	Unchecked	Unchecked	Unchecked	Unchecked	Unchecked	Unchecked	Negative	5.8	7.7		5.7
452	Phase2	2018-07-10	Female	Black		South African		Zulu		Living together		Matriculated		Parents		26	102	75			Unchecked	Unchecked	Unchecked	Unchecked	Unchecked	Unchecked	Unchecked	Unchecked	Unchecked	Unchecked	Positive	5.6	4.9		3
453	Phase2	2018-07-11	Female	Black		South African		Zulu		Single		High school		Employed		50	128	86			Unchecked	Unchecked	Unchecked	Unchecked	Unchecked	Unchecked	Unchecked	Unchecked	Unchecked	Unchecked	Negative	6.3	6.6		5.5
454	Phase2	2018-07-16	Male	Black		South African		Tswana		Single		Tertiary education		Employed		42	106	79			Unchecked	Unchecked	Unchecked	Unchecked	Unchecked	Unchecked	Unchecked	Unchecked	Checked	Unchecked	Negative	6.4	5.3		4
460	Phase2	2018-07-23	Female	Black		South African		Zulu		Single		High school		Other	part time	46	140	81	133	78	Unchecked	Unchecked	Unchecked	Unchecked	Unchecked	Unchecked	Unchecked	Unchecked	Unchecked	Unchecked	Negative	5.2	4.6		5.3
469	Phase2	2018-07-24	Female	Black		South African		Zulu		Living together		Matriculated		Self-employed		22	134	88			Checked	Unchecked	Unchecked	Checked	Checked	Unchecked	Unchecked	Unchecked	Unchecked	Unchecked	Positive	5.6	5.6		4.7
48	Phase1	2018-02-27	Male	Black		South African		North Sotho		Single		Other		Self-employed		43	154	105	152	93	Unchecked	Unchecked	Unchecked	Unchecked	Unchecked	Unchecked	Unchecked	Unchecked	Unchecked	Unchecked	Negative
484	Phase2	2018-08-13	Female	Black		South African		Zulu		Single		Tertiary education		Employed		42	133	89			Unchecked	Unchecked	Unchecked	Unchecked	Unchecked	Unchecked	Unchecked	Unchecked	Unchecked	Unchecked	Positive	5.6	5.8		0.4
488	Phase2	2018-08-06	Female	Black		South African		Zulu		Single		High school		Employed		34	136	89			Unchecked	Unchecked	Unchecked	Unchecked	Unchecked	Unchecked	Unchecked	Unchecked	Unchecked	Unchecked	Positive	5.7	5.3	Low
490	Phase2	2018-07-18	Female	Black		South African		Venda		Single		Matriculated		Employed		54	155	89	152	87	Unchecked	Unchecked	Unchecked	Unchecked	Unchecked	Unchecked	Unchecked	Unchecked	Unchecked	Unchecked	Negative	9.1	9.6		4.7
499	Phase2	2018-07-18	Female	Black		South African		Sotho		Single		High school		Employed		41	127	75			Unchecked	Unchecked	Unchecked	Unchecked	Unchecked	Unchecked	Unchecked	Unchecked	Unchecked	Unchecked	Negative	6.2	4.7		6.2
506	Phase2	2018-08-02	Male	Black		South African		Zulu		Widowed		High school		Pension		60	171	103	186	111	Unchecked	Unchecked	Unchecked	Unchecked	Unchecked	Unchecked	Unchecked	Unchecked	Unchecked	Unchecked	Negative	7.9	6.1	Low
509	Phase2	2018-07-19	Female	Black		South African		Zulu		Single		Matriculated		Parents		23	126	88			Unchecked	Unchecked	Unchecked	Unchecked	Unchecked	Unchecked	Unchecked	Unchecked	Unchecked	Unchecked	Negative	7.6	4.8		2.7
510	Phase2	2018-07-31	Female	Black		South African		Zulu		Single		Matriculated		Employed		46	113	63			Unchecked	Unchecked	Unchecked	Unchecked	Unchecked	Unchecked	Unchecked	Unchecked	Unchecked	Unchecked	Positive	8.3	6.5		4.5
512	Phase2	2018-08-15	Female	Black		South African		Sotho		Divorced		No formal education		Employed		45	132	88			Unchecked	Unchecked	Unchecked	Unchecked	Unchecked	Unchecked	Unchecked	Unchecked	Unchecked	Unchecked	Negative	6.2	5.8		5.5
513	Phase2	2018-08-13	Female	Black		South African		Zulu		Single		High school		Employed		39	138	94	128	87	Unchecked	Unchecked	Unchecked	Unchecked	Unchecked	Unchecked	Unchecked	Unchecked	Unchecked	Unchecked	Positive	6.1	6.1		4.3
526	Phase2	2018-08-01	Female	Black		South African		Sotho		Single		Matriculated		Parents		25	101	62			Unchecked	Unchecked	Unchecked	Checked	Unchecked	Unchecked	Unchecked	Unchecked	Unchecked	Unchecked	Negative	7.3	4.6		3.1
527	Phase2	2018-08-15	Male	Black		South African		Zulu		Living together		Matriculated		Self-employed		39	164	106	165	110	Unchecked	Unchecked	Unchecked	Unchecked	Unchecked	Unchecked	Unchecked	Unchecked	Unchecked	Unchecked	Positive	5.9	4.5		3.5
528	Phase2	2018-08-21	Female	Black		South African		Xhosa		Single		Matriculated		Social/Disability grant		32	118	66			Unchecked	Unchecked	Unchecked	Unchecked	Unchecked	Unchecked	Unchecked	Unchecked	Unchecked	Unchecked	Positive	5.7	5.1		3.6
530	Phase2	2018-08-23	Male	Black		South African		Zulu		including traditional or marriage		High school		Pension		62	164	98	169	94	Unchecked	Unchecked	Unchecked	Unchecked	Unchecked	Unchecked	Unchecked	Unchecked	Unchecked	Unchecked	Negative	5.8	6.8		4.5
534	Phase2	2018-08-21	Female	Black		South African		Zulu		including traditional or marriage		Matriculated		Other	Husband	53	149	109	132	87	Unchecked	Unchecked	Unchecked	Unchecked	Unchecked	Unchecked	Unchecked	Unchecked	Unchecked	Unchecked	Negative	5.8	7.3		5.6
54	Phase1	2018-02-22	Female	Black		South African		Xhosa		Single		Matriculated		Employed		29	124	74			Unchecked	Unchecked	Unchecked	Unchecked	Unchecked	Unchecked	Unchecked	Checked	Unchecked	Checked	Positive
541	Phase2	2018-08-08	Male	Black		South African		Xhosa		Divorced		High school		Pension		65	184	110	188	103	Unchecked	Unchecked	Unchecked	Unchecked	Unchecked	Unchecked	Unchecked	Unchecked	Unchecked	Unchecked	Negative	6.6	5.8		4.8
542	Phase2	2018-08-22	Male	Black		South African		Tsonga		Single		Primary school		Social/Disability grant		50	141	105	138	89	Unchecked	Unchecked	Unchecked	Unchecked	Unchecked	Unchecked	Unchecked	Unchecked	Unchecked	Unchecked	Positive	5.9	4.5		6.6
547	Phase2	2018-08-22	Female	Black		South African		Tsonga		Single		Matriculated		Employed		37	106	69			Unchecked	Unchecked	Unchecked	Unchecked	Unchecked	Unchecked	Unchecked	Unchecked	Unchecked	Unchecked	Positive	6.1	5.2		4.5
55	Phase1	2018-02-27	Female	Black		Other	Swazi	Swazi		Single		Tertiary education		Social/Disability grant		39	145	97	133	96	Checked	Unchecked	Unchecked	Checked	Checked	Unchecked	Unchecked	Unchecked	Unchecked	Unchecked	Negative
550	Phase2	2018-08-16	Female	Black		South African		Sotho		including traditional or marriage		Matriculated		Self-employed		38	137	84			Unchecked	Unchecked	Unchecked	Unchecked	Unchecked	Unchecked	Unchecked	Unchecked	Unchecked	Unchecked	Positive	5.8	5		5.4
551	Phase2	2018-08-20	Male	Black		South African		Zulu		including traditional or marriage		High school		Employed		58	158	101	166	102	Unchecked	Unchecked	Unchecked	Unchecked	Unchecked	Unchecked	Unchecked	Unchecked	Unchecked	Unchecked	Negative	6.1	5.1		4.9
554	Phase2	2018-08-16	Male	Black		South African		Swazi		including traditional or marriage		High school		Self-employed		39	133	79			Unchecked	Unchecked	Unchecked	Unchecked	Unchecked	Unchecked	Unchecked	Unchecked	Unchecked	Unchecked	Positive	5.3	5.2		4
558	Phase2	2018-08-21	Female	Black		South African		Xhosa		including traditional or marriage		Matriculated		Social/Disability grant		36	111	70			Unchecked	Unchecked	Unchecked	Unchecked	Unchecked	Unchecked	Unchecked	Unchecked	Unchecked	Unchecked	Positive	5.4	5.3		4.9
561	Phase2	2018-09-04	Male	Black		South African		Xhosa		Other	separated	High school		Social/Disability grant		54	124	63			Unchecked	Unchecked	Unchecked	Unchecked	Unchecked	Unchecked	Unchecked	Unchecked	Unchecked	Unchecked	Negative	6	7		7.2
562	Phase2	2018-08-27	Male	Black		South African		Zulu		including traditional or marriage		No formal education		Employed		52	165	92	164	96	Unchecked	Unchecked	Unchecked	Unchecked	Unchecked	Unchecked	Unchecked	Unchecked	Unchecked	Unchecked	Negative	6.2	6		5
567	Phase2	2018-08-30	Female	Black		South African		Zulu		Living together		Tertiary education		Social/Disability grant		21	105	67			Unchecked	Unchecked	Unchecked	Unchecked	Unchecked	Unchecked	Unchecked	Unchecked	Unchecked	Unchecked	Negative	5.7	6		5.4
570	Phase2	2018-09-03	Female	Black		South African		Zulu		including traditional or marriage		High school		Other	unemployed	59	145	90	138	87	Unchecked	Unchecked	Unchecked	Unchecked	Unchecked	Unchecked	Unchecked	Unchecked	Unchecked	Unchecked	Negative	6.1	5.9		6.6
572	Phase2	2018-09-03	Male	Black		South African		Tsonga		Living together		High school		Self-employed		41	132	87			Unchecked	Unchecked	Unchecked	Unchecked	Unchecked	Unchecked	Unchecked	Unchecked	Unchecked	Unchecked	Positive	5.3	4.2		3
576	Phase2	2018-09-12	Female	Black		South African		Tswana		Single		Matriculated		Parents		46	123	88			Unchecked	Unchecked	Unchecked	Unchecked	Unchecked	Unchecked	Unchecked	Unchecked	Unchecked	Unchecked	Positive	5.9	5.7		3.1
579	Phase2	2018-09-12	Male	Black		South African		Zulu		Single		Tertiary education		Self-employed		46	134	93	141	99	Unchecked	Unchecked	Unchecked	Unchecked	Unchecked	Unchecked	Unchecked	Unchecked	Unchecked	Unchecked	Negative	6	6.3		6.3
582	Phase2	2018-09-10	Female	Black		South African		Tsonga		Single		Matriculated		Employed		37	194	101	190	104	Unchecked	Unchecked	Unchecked	Unchecked	Unchecked	Unchecked	Unchecked	Unchecked	Unchecked	Unchecked	Positive	6.3	6.6		2.7
584	Phase2	2018-09-10	Female	Black		South African		Tsonga		Divorced		Tertiary education		Employed		41	133	88			Unchecked	Unchecked	Unchecked	Unchecked	Unchecked	Unchecked	Unchecked	Unchecked	Unchecked	Unchecked	Negative		4.7		6
587	Phase2	2018-09-03	Male	Black		South African		Zulu		Single		Primary school		Employed		38	115	66			Unchecked	Unchecked	Unchecked	Unchecked	Unchecked	Checked	Unchecked	Checked	Checked	Unchecked	Positive	5.1	4.4		3.2
589	Phase2	2018-09-10	Female	Black		South African		Zulu		Single		Other	N6	Social/Disability grant		26	132	80			Unchecked	Unchecked	Unchecked	Unchecked	Unchecked	Unchecked	Unchecked	Unchecked	Unchecked	Unchecked	Negative	5.4	5.2		5.4
59	Phase1	2018-03-06	Female	Black		South African		Tswana		Single		Matriculated		Parents		27	159	96	151	94	Unchecked	Unchecked	Unchecked	Unchecked	Unchecked	Unchecked	Unchecked	Unchecked	Unchecked	Unchecked	Negative
592	Phase2	2018-08-23	Male	Black		Other	Zimbabwean	Zulu		Single		High school		Self-employed		21	132	80			Unchecked	Unchecked	Unchecked	Unchecked	Unchecked	Checked	Unchecked	Checked	Unchecked	Unchecked	Negative	5.6	6.3		3.6
596	Phase2	2018-09-06	Female	Black		South African		Zulu		including traditional or marriage		High school		Employed		51	134	88			Unchecked	Unchecked	Unchecked	Unchecked	Unchecked	Unchecked	Unchecked	Unchecked	Unchecked	Unchecked	Negative	7.3	6.3		4.6
600	Phase2	2018-09-10	Female	Black		South African		Sotho		Single		Tertiary education		Self-employed		28	130	75			Checked	Unchecked	Unchecked	Unchecked	Unchecked	Unchecked	Unchecked	Unchecked	Unchecked	Unchecked	Negative	5.2	6.3		4.5
601	Phase2	2018-09-04	Female	Black		South African		Tsonga		Single		Matriculated		Self-employed		32	119	80			Unchecked	Unchecked	Unchecked	Unchecked	Unchecked	Unchecked	Unchecked	Unchecked	Unchecked	Unchecked	Negative	5.7	5.6		5.1
602	Phase2	2018-09-18	Male	Black		South African		Tsonga		Single		High school		Other	unemployment	47	104	77			Unchecked	Unchecked	Unchecked	Unchecked	Unchecked	Unchecked	Unchecked	Unchecked	Unchecked	Unchecked	Positive	6.2	4.8		3.7
604	Phase2	2018-09-19	Female	Black		South African		Zulu		Single		Matriculated		Other	Unemployed	40	105	71			Checked	Unchecked	Unchecked	Checked	Unchecked	Unchecked	Unchecked	Unchecked	Unchecked	Unchecked	Positive	5.7	5.1		4.8
607	Phase2	2018-09-18	Female	Black		South African		Zulu		Widowed		High school		Employed		42	114	69			Unchecked	Unchecked	Unchecked	Unchecked	Unchecked	Unchecked	Unchecked	Unchecked	Unchecked	Unchecked	Negative	5.8	6		5.5
608	Phase2	2018-09-20	Male	Black		South African		Tsonga		Single		High school		Self-employed		37	125	80			Unchecked	Unchecked	Unchecked	Unchecked	Unchecked	Unchecked	Unchecked	Unchecked	Unchecked	Unchecked	Positive	5.6	6.7		3.2
612	Phase2	2018-09-12	Female	Black		South African		Tsonga		Single		High school		Other	Unemployed	41	153	91	145	92	Unchecked	Unchecked	Unchecked	Unchecked	Unchecked	Unchecked	Unchecked	Unchecked	Unchecked	Unchecked	Negative	5.2	5.3		5.6
615	Phase2	2018-09-19	Female	Black		South African		Zulu		Single		High school		Self-employed		43	116	81			Unchecked	Unchecked	Unchecked	Unchecked	Unchecked	Unchecked	Unchecked	Unchecked	Unchecked	Unchecked	Positive	5.8	5.1		6.3
616	Phase2	2018-09-12	Male	Black		South African		Sotho		Single		High school		Other	Unemployed	47	207	137	203	138	Unchecked	Unchecked	Unchecked	Unchecked	Unchecked	Unchecked	Unchecked	Unchecked	Unchecked	Unchecked	Negative	6.2	4.5		5.1
617	Phase2	2018-09-19	Female	Black		South African		Sotho		Single		High school		Social/Disability grant		39	117	87			Unchecked	Unchecked	Unchecked	Unchecked	Unchecked	Unchecked	Unchecked	Unchecked	Unchecked	Unchecked	Positive	5.8	6.2		3.9
624	Phase2	2018-09-17	Female	Black		South African		Tsonga		Living together		Tertiary education		Other		41	127	83			Unchecked	Unchecked	Unchecked	Unchecked	Unchecked	Unchecked	Unchecked	Unchecked	Unchecked	Unchecked	Negative	5.8	6.5		6.3
625	Phase2	2018-08-21	Female	Black		South African		Sotho		Single		Matriculated		Self-employed		30	156	99	131	88	Unchecked	Unchecked	Unchecked	Unchecked	Unchecked	Unchecked	Unchecked	Unchecked	Unchecked	Unchecked	Positive	6	4.8		4.4
63	Phase1	2018-03-01	Female	Black		South African		Zulu		Single		Tertiary education		Parents		19	114	74			Checked	Unchecked	Unchecked	Unchecked	Unchecked	Unchecked	Unchecked	Unchecked	Unchecked	Unchecked	Negative
631	Phase2	2018-09-19	Female	Black		South African		Tsonga		Single		Matriculated		Social/Disability grant		40	142	96	137	88	Unchecked	Unchecked	Unchecked	Unchecked	Unchecked	Unchecked	Unchecked	Unchecked	Unchecked	Unchecked	Negative	5.8	6.5		6.2
634	Phase2	2018-09-28	Female	Black		South African		Zulu		Single		Matriculated		Employed		34	112	79			Unchecked	Unchecked	Unchecked	Unchecked	Unchecked	Unchecked	Unchecked	Unchecked	Unchecked	Unchecked	Negative	9.2	5		4.3
636	Phase2	2018-09-26	Female	Black		South African		Zulu		Single		Matriculated		Employed		31	101	72			Unchecked	Unchecked	Unchecked	Unchecked	Unchecked	Unchecked	Unchecked	Unchecked	Unchecked	Unchecked	Positive	5.5	5.2		4.1
64	Phase1	2018-02-26	Male	Black		South African		Venda		Single		Matriculated		Employed		38	115	72			Unchecked	Unchecked	Unchecked	Unchecked	Unchecked	Unchecked	Unchecked	Unchecked	Unchecked	Unchecked	Positive
641	Phase2	2018-09-19	Female	Black		South African		Sotho		Single		Matriculated		Parents		42	113	84			Unchecked	Unchecked	Unchecked	Unchecked	Unchecked	Unchecked	Unchecked	Unchecked	Unchecked	Unchecked	Positive	6	6		4.8
643	Phase2	2018-09-25	Female	Black		South African		Zulu		including traditional or marriage		Matriculated		Self-employed		42	99	67			Unchecked	Unchecked	Unchecked	Unchecked	Unchecked	Unchecked	Unchecked	Unchecked	Unchecked	Unchecked	Positive	5.7	6		5.3
645	Phase2	2018-10-08	Male	Black		South African		Other	African	Single		Tertiary education		Employed		60	199	107	184	100	Unchecked	Unchecked	Unchecked	Unchecked	Unchecked	Unchecked	Unchecked	Unchecked	Unchecked	Unchecked	Negative	6.3	8.9		4.1
646	Phase2	2018-10-01	Female	Black		South African		Zulu		Single		High school		Social/Disability grant		29	110	79			Unchecked	Unchecked	Unchecked	Unchecked	Unchecked	Unchecked	Unchecked	Unchecked	Unchecked	Unchecked	Positive	5.9	4.9		3.3
65	Phase1	2018-02-21	Female	Black		South African		Xhosa		including traditional or marriage		Matriculated		Employed		35	124	93			Unchecked	Unchecked	Unchecked	Unchecked	Unchecked	Unchecked	Unchecked	Unchecked	Unchecked	Unchecked	Positive
651	Phase2	2018-09-19	Male	Black		South African		Zulu		Single		Matriculated		Employed		32	142	84	138	80	Unchecked	Unchecked	Unchecked	Unchecked	Unchecked	Unchecked	Unchecked	Unchecked	Unchecked	Unchecked	Positive	6.3	5.8		3.7
652	Phase2	2018-09-19	Female	Black		South African		Zulu		Single		High school		Self-employed		32	108	72			Unchecked	Unchecked	Unchecked	Unchecked	Unchecked	Unchecked	Unchecked	Unchecked	Unchecked	Unchecked	Positive	5.8	7.5		4
654	Phase2	2018-09-19	Male	Black		South African		Swazi		including traditional or marriage		Tertiary education		Employed		50	127	86			Unchecked	Unchecked	Unchecked	Unchecked	Unchecked	Unchecked	Unchecked	Unchecked	Unchecked	Unchecked	Negative	6.6	4.9		4.5
655	Phase2	2018-09-19	Female	Black		South African		Tsonga		Single		Matriculated		Employed		36	137	91	126	89	Unchecked	Unchecked	Unchecked	Unchecked	Unchecked	Unchecked	Unchecked	Unchecked	Unchecked	Unchecked	Positive	5.9	5.6		4.5
656	Phase2	2018-09-20	Female	Black		South African		Zulu		Single		High school		Employed		50	154	98	147	98	Unchecked	Unchecked	Unchecked	Unchecked	Unchecked	Unchecked	Unchecked	Unchecked	Unchecked	Unchecked	Negative	5.8	6.1		4.3
657	Phase2	2018-10-02	Female	Black		South African		Tsonga		Single		Tertiary education		Other	Unemployed	21	123	78			Checked	Unchecked	Unchecked	Unchecked	Unchecked	Unchecked	Unchecked	Unchecked	Unchecked	Unchecked	Negative	5.6	5.4		3.4
661	Phase2	2018-10-01	Female	Black		South African		Tsonga		Living together		Tertiary education		Parents		28	116	77			Unchecked	Unchecked	Unchecked	Unchecked	Unchecked	Unchecked	Unchecked	Unchecked	Unchecked	Unchecked	Positive	5.8	4.6		4.5
663	Phase2	2018-09-10	Female	Black		South African		Tsonga		Single		Matriculated		Parents		23	116	74			Unchecked	Unchecked	Unchecked	Unchecked	Unchecked	Unchecked	Unchecked	Unchecked	Unchecked	Unchecked	Negative	5.5	5.2		6.3
67	Phase1	2018-03-02	Male	Black		South African		Sotho		Divorced		High school		Employed		56	105	59	102	58	Unchecked	Unchecked	Unchecked	Unchecked	Unchecked	Unchecked	Unchecked	Unchecked	Unchecked	Unchecked	Negative
670	Phase2	2018-10-08	Female	Black		South African		Xhosa		Single		Matriculated		Parents		24	160	98	151	90	Unchecked	Unchecked	Unchecked	Unchecked	Unchecked	Unchecked	Unchecked	Unchecked	Unchecked	Unchecked	Negative	4.7	4.5		4.5
671	Phase2	2018-10-09	Female	Black		South African		Zulu		Single		Matriculated		Parents		37	134	106	143	108	Unchecked	Unchecked	Unchecked	Unchecked	Unchecked	Unchecked	Unchecked	Unchecked	Unchecked	Unchecked	Negative	6.1	5.7		5.7
672	Phase2	2018-09-17	Female	Black		South African		Sotho		Single		Tertiary education		Other	Aunt and Daughter	37	142	88	133	89	Unchecked	Unchecked	Unchecked	Unchecked	Unchecked	Unchecked	Unchecked	Unchecked	Unchecked	Unchecked	Positive	8.2	13.5		3.2
683	Phase2	2018-10-09	Female	Black		South African		Tswana		including traditional or marriage		Matriculated		Employed		50	162	125	155	95	Unchecked	Unchecked	Unchecked	Unchecked	Unchecked	Unchecked	Unchecked	Unchecked	Unchecked	Unchecked	Negative	6.1	7.1		4
684	Phase2	2018-10-03	Male	Black		South African		Sotho		Single		Tertiary education		Other	Hustling	48	141	92	129	67	Unchecked	Unchecked	Unchecked	Unchecked	Unchecked	Unchecked	Unchecked	Unchecked	Unchecked	Unchecked	Negative	6.6	7.5		4.7
686	Phase2	2018-10-08	Female	Black		South African		Zulu		Divorced		High school		Other	Rental	50	162	101	137	83	Unchecked	Unchecked	Unchecked	Unchecked	Unchecked	Unchecked	Unchecked	Unchecked	Unchecked	Unchecked	Positive	6	5.6		4.6
689	Phase2	2018-10-03	Female	Black		South African		Zulu		Single		Tertiary education		Other	Looking for work	31	122	95	129	68	Unchecked	Unchecked	Unchecked	Unchecked	Unchecked	Unchecked	Unchecked	Unchecked	Unchecked	Unchecked	Positive	5.4	5.1		4
690	Phase2	2018-10-11	Female	Black		South African		Zulu		Single		High school		Social/Disability grant		29	137	94	134	88	Unchecked	Unchecked	Unchecked	Unchecked	Unchecked	Unchecked	Unchecked	Unchecked	Unchecked	Unchecked	Positive	5.8	5.2		4
692	Phase2	2018-10-11	Male	Black		South African		Sotho		Single		High school		Parents		53	155	94	149	99	Unchecked	Unchecked	Unchecked	Unchecked	Unchecked	Unchecked	Unchecked	Unchecked	Unchecked	Unchecked	Positive	5.2	4.8		5.1
701	Phase2	2018-10-17	Female	Black		South African		Zulu		Single		Matriculated		Parents		24	108	81			Unchecked	Unchecked	Unchecked	Unchecked	Unchecked	Unchecked	Unchecked	Unchecked	Unchecked	Unchecked	Negative	5.8	4.6		5.1
705	Phase2	2018-10-23	Female	Black		South African		Sotho		Single		High school		Self-employed		32	100	74			Unchecked	Unchecked	Unchecked	Unchecked	Unchecked	Checked	Unchecked	Unchecked	Unchecked	Checked	Positive	5.5	5.2		3.2
712	Phase2	2018-07-30	Female	Black		South African		Zulu		Single		Primary school		Employed		49	134	83			Unchecked	Unchecked	Unchecked	Unchecked	Unchecked	Unchecked	Unchecked	Unchecked	Unchecked	Unchecked	Negative	6.9	7.5		5
716	Phase2	2018-10-17	Female	Black		South African		Zulu		Living together		High school		Self-employed		37	140	88			Unchecked	Unchecked	Unchecked	Unchecked	Unchecked	Unchecked	Unchecked	Unchecked	Unchecked	Unchecked	Positive	5	4.8		3.6
72	Phase1	2018-02-19	Female	Black		South African		Sotho		Single		Tertiary education		Employed		30	103	58			Unchecked	Unchecked	Unchecked	Unchecked	Unchecked	Unchecked	Unchecked	Unchecked	Unchecked	Unchecked	Negative
721	Phase2	2018-10-10	Male	Black		South African		Zulu		Single		Matriculated		Employed		32	114	84			Unchecked	Unchecked	Unchecked	Unchecked	Unchecked	Unchecked	Unchecked	Unchecked	Unchecked	Unchecked	Negative	6.1	5.1		5.5
722	Phase2	2018-10-15	Male	Black		South African		Tswana		Single		Matriculated		Employed		26	122	79			Unchecked	Unchecked	Unchecked	Unchecked	Unchecked	Unchecked	Unchecked	Unchecked	Unchecked	Unchecked	Positive	6	5.5		3.4
723	Phase2	2018-10-10	Female	Black		South African		Tswana		Single		Tertiary education		Employed		26	104	74			Unchecked	Unchecked	Unchecked	Unchecked	Unchecked	Unchecked	Unchecked	Unchecked	Unchecked	Unchecked	Negative	5.4	5.4		5.4
724	Phase2	2018-10-16	Female	Black		South African		Zulu		Single		High school		Employed		38	151	100	140	101	Unchecked	Unchecked	Unchecked	Checked	Unchecked	Unchecked	Unchecked	Unchecked	Unchecked	Unchecked	Positive	5.7	4.7		5.2
725	Phase2	2018-10-23	Female	Black		South African		Tsonga		Single		High school		Parents		23	119	68			Unchecked	Unchecked	Unchecked	Unchecked	Unchecked	Unchecked	Unchecked	Unchecked	Unchecked	Unchecked	Positive	6.2	4.1		5.2
734	Phase2	2018-10-29	Female	Black		South African		Sotho		Single		High school		Self-employed		29	159	93	138	106	Unchecked	Unchecked	Unchecked	Unchecked	Unchecked	Unchecked	Unchecked	Unchecked	Unchecked	Unchecked	Negative	4.9	4.1		2.8
735	Phase2	2018-10-16	Male	Black		South African		Sotho		including traditional or marriage		High school		Employed		61	120	85			Unchecked	Unchecked	Unchecked	Unchecked	Unchecked	Unchecked	Unchecked	Unchecked	Unchecked	Unchecked	Negative	6	5.7		5.4
738	Phase2	2018-10-01	Female	Black		South African		Sotho		including traditional or marriage		High school		Other	Unemployed	45	127	98	121	87	Unchecked	Unchecked	Unchecked	Unchecked	Unchecked	Unchecked	Unchecked	Unchecked	Unchecked	Unchecked	Negative	5.8	5.8		6
746	Phase2	2018-10-09	Female	Black		South African		Sotho		Single		High school		Self-employed		36	151	106	146	108	Unchecked	Unchecked	Unchecked	Unchecked	Unchecked	Unchecked	Unchecked	Unchecked	Unchecked	Unchecked	Negative	5.5	5.7		3.8
748	Phase2	2018-10-16	Female	Black		South African		Sotho		Single		Matriculated		Self-employed		59	158	113	182	107	Unchecked	Unchecked	Unchecked	Unchecked	Unchecked	Unchecked	Unchecked	Unchecked	Unchecked	Unchecked	Negative	5.6	6.4		4.9
749	Phase2	2018-10-23	Female	Black		South African		Zulu		Single		High school		Social/Disability grant		32	114	91	107	84	Unchecked	Unchecked	Unchecked	Unchecked	Unchecked	Unchecked	Unchecked	Unchecked	Unchecked	Unchecked	Negative	5.8	6.2		5.3
751	Phase2	2018-10-22	Male	Black		South African		Sotho		including traditional or marriage		Matriculated		Employed		44	141	102	116	88	Unchecked	Unchecked	Unchecked	Unchecked	Unchecked	Unchecked	Unchecked	Unchecked	Unchecked	Unchecked	Negative	12.2	10.2		4.3
752	Phase2	2018-10-25	Female	Black		South African		Sotho		Divorced		Matriculated		Employed		44	109	64			Unchecked	Unchecked	Unchecked	Unchecked	Unchecked	Checked	Unchecked	Checked	Checked	Unchecked	Positive	7.1	6		4.1
755	Phase2	2018-10-22	Female	Black		South African		Sotho		Single		Matriculated		Social/Disability grant		36	144	83	149	92	Unchecked	Unchecked	Unchecked	Unchecked	Unchecked	Unchecked	Unchecked	Unchecked	Unchecked	Unchecked	Positive	5.1	4.7		5.3
758	Phase2	2018-10-23	Female	Black		South African		Zulu		Single		Matriculated		Social/Disability grant		29	109	68			Unchecked	Unchecked	Unchecked	Unchecked	Unchecked	Unchecked	Unchecked	Unchecked	Unchecked	Unchecked	Positive	5.2	6		2.6
760	Phase2	2018-10-24	Female	Black		South African		Xhosa		Single		Tertiary education		Employed		24	126	74			Unchecked	Unchecked	Unchecked	Unchecked	Unchecked	Unchecked	Unchecked	Unchecked	Unchecked	Unchecked	Negative	5	5.7		3.5
763	Phase2	2018-10-30	Male	Black		South African		Zulu		Single		High school		Self-employed		34	163	112	175	96	Unchecked	Unchecked	Unchecked	Unchecked	Unchecked	Unchecked	Unchecked	Unchecked	Unchecked	Unchecked	Negative	6.3	4.5		4.4
768	Phase2	2018-11-06	Male	Black		South African		Venda		Living together		High school		Parents		51	158	96	155	105	Unchecked	Unchecked	Unchecked	Unchecked	Unchecked	Unchecked	Unchecked	Unchecked	Unchecked	Unchecked	Negative	6	5.5		3.6
771	Phase2	2018-10-24	Female	Black		South African		Tsonga		Single		Matriculated		Self-employed		40	171	109	169	110	Unchecked	Unchecked	Unchecked	Unchecked	Unchecked	Unchecked	Unchecked	Unchecked	Unchecked	Unchecked	Negative	6.1	6.4		3
772	Phase2	2018-10-17	Female	Black		South African		Zulu		Single		High school		Parents		27	107	74			Unchecked	Unchecked	Unchecked	Unchecked	Unchecked	Unchecked	Unchecked	Unchecked	Unchecked	Unchecked	Positive	6	5.6		3.7
774	Phase2	2018-11-06	Female	Black		South African		Zulu		Single		High school		Parents		21	134	90			Unchecked	Unchecked	Unchecked	Unchecked	Unchecked	Unchecked	Unchecked	Unchecked	Unchecked	Unchecked	Negative	7	4.9		4.4
779	Phase2	2018-11-07	Female	Black		South African		Sotho		Single		High school		Other	Child grant	34	191	129	183	129	Unchecked	Unchecked	Unchecked	Unchecked	Unchecked	Unchecked	Unchecked	Unchecked	Unchecked	Unchecked	Negative	5.4	5.2		2.7
78	Phase1	2018-03-05	Female	Black		South African		North Sotho		Single		Matriculated		Social/Disability grant		36	136	83			Unchecked	Unchecked	Unchecked	Unchecked	Unchecked	Checked	Unchecked	Unchecked	Checked	Unchecked	Negative
781	Phase2	2018-10-29	Female	Black		South African		North Sotho		Single		Matriculated		Other	Daughter	49	199	110	181	98	Unchecked	Unchecked	Unchecked	Unchecked	Unchecked	Unchecked	Unchecked	Unchecked	Unchecked	Unchecked	Negative	6.7	5.8		5.3
787	Phase2	2018-11-08	Female	Black		South African		Tswana		Living together		High school		Other	partner	41	165	105	141	96	Unchecked	Unchecked	Unchecked	Unchecked	Unchecked	Unchecked	Unchecked	Unchecked	Unchecked	Unchecked	Positive	7	5.2		3.1
801	Phase2	2018-11-06	Female	Black		South African		North Sotho		Living together		Matriculated		Employed		41	105	66			Unchecked	Unchecked	Unchecked	Unchecked	Unchecked	Unchecked	Unchecked	Unchecked	Unchecked	Unchecked	Positive	6.4	6.7		6.3
802	Phase2	2018-11-05	Female	Black		South African		Zulu		Single		Matriculated		Employed		31	119	73			Unchecked	Unchecked	Unchecked	Unchecked	Unchecked	Unchecked	Unchecked	Unchecked	Unchecked	Unchecked	Negative	5.3	5.3		8.9
81	Phase1	2018-03-09	Female	Black		Other	Zimbabwean	Ndebele		including traditional or marriage		Primary school		Employed		51	188	109	153	93	Unchecked	Unchecked	Unchecked	Unchecked	Unchecked	Unchecked	Unchecked	Unchecked	Unchecked	Unchecked	Negative
813	Phase2	2018-10-04	Female	Black		South African		Sotho		Other	Separated	Matriculated		Employed		56	131	85			Unchecked	Unchecked	Unchecked	Unchecked	Unchecked	Unchecked	Unchecked	Unchecked	Unchecked	Unchecked	Positive	8.1	6.6		4.1
824	Phase2	2018-11-20	Male	Black		South African		Zulu		Single		High school		Self-employed		21	108	69			Unchecked	Unchecked	Unchecked	Unchecked	Unchecked	Unchecked	Unchecked	Unchecked	Unchecked	Unchecked	Positive	5.4	6.4		3.3
825	Phase2	2018-11-20	Female	Black		South African		Zulu		including traditional or marriage		Primary school		Other	Unemployed	57	183	112	175	104	Unchecked	Unchecked	Unchecked	Unchecked	Unchecked	Unchecked	Unchecked	Unchecked	Unchecked	Unchecked	Positive	5.7	5.9		4.7
827	Phase2	2018-11-14	Female	Black		South African		Zulu		Living together		High school		Social/Disability grant		25	118	67			Unchecked	Unchecked	Unchecked	Unchecked	Unchecked	Checked	Checked	Unchecked	Unchecked	Unchecked	Negative	5.5	5.7		3
828	Phase2	2018-11-14	Male	Black		South African		Zulu		Single		High school		Self-employed		59	151	81	150	82	Unchecked	Unchecked	Unchecked	Unchecked	Unchecked	Unchecked	Unchecked	Unchecked	Unchecked	Unchecked	Negative	6.4	8.4		3.8
833	Phase2	2018-11-15	Male	Black		South African		Xhosa		including traditional or marriage		Primary school		Pension		61	120	79			Unchecked	Unchecked	Unchecked	Unchecked	Unchecked	Unchecked	Unchecked	Unchecked	Unchecked	Unchecked	Negative	7	5.1		3.6
835	Phase2	2018-11-26	Male	Black		South African		Zulu		Single		Tertiary education		Employed		30	142	70	135	75	Unchecked	Unchecked	Unchecked	Unchecked	Unchecked	Unchecked	Unchecked	Unchecked	Unchecked	Unchecked	Negative	5.5	6.2		7.4
844	Phase2	2018-11-27	Female	Black		South African		Zulu		Single		High school		Employed		59	189	100	177	107	Unchecked	Unchecked	Unchecked	Unchecked	Unchecked	Unchecked	Unchecked	Unchecked	Unchecked	Unchecked	Positive	5.7	6.3		4.4
855	Phase2	2018-11-27	Female	Black		South African		Xhosa		Single		Matriculated		Parents		18	114	72			Unchecked	Unchecked	Unchecked	Unchecked	Unchecked	Unchecked	Unchecked	Unchecked	Unchecked	Unchecked	Negative	6.7	6.1	Low
864	Phase2	2018-12-03	Female	Black		South African		North Sotho		including traditional or marriage		Matriculated		Social/Disability grant		35	126	73			Unchecked	Unchecked	Unchecked	Unchecked	Unchecked	Unchecked	Unchecked	Unchecked	Unchecked	Unchecked	Negative	7.9	6.5		3.6
865	Phase2	2018-12-03	Female	Black		South African		Swazi		Single		Tertiary education		Parents		23	116	83			Unchecked	Unchecked	Unchecked	Unchecked	Unchecked	Unchecked	Unchecked	Unchecked	Unchecked	Unchecked	Negative	6.1	5.1		5.1
869	Phase2	2018-12-04	Female	Black		South African		Sotho		Living together		Matriculated		Social/Disability grant		24	88	57	92	60	Unchecked	Unchecked	Unchecked	Unchecked	Unchecked	Unchecked	Unchecked	Unchecked	Unchecked	Unchecked	Negative	8.1	5.6		4.4
872	Phase2	2018-12-03	Female	Black		South African		North Sotho		Single		High school		Social/Disability grant		18	117	66			Unchecked	Unchecked	Unchecked	Unchecked	Unchecked	Unchecked	Unchecked	Unchecked	Unchecked	Unchecked	Negative	6.6	5.5		2.9
873	Phase2	2018-12-05	Female	Black		South African		Sotho		including traditional or marriage		Matriculated		Other		44	116	81			Unchecked	Unchecked	Unchecked	Unchecked	Unchecked	Unchecked	Unchecked	Unchecked	Unchecked	Unchecked	Negative	6.1	4.8		6.5
874	Phase2	2018-12-05	Female	Black		South African		Tswana		Single		High school		Employed		35	106	106	147	93	Unchecked	Unchecked	Unchecked	Unchecked	Unchecked	Unchecked	Unchecked	Unchecked	Unchecked	Unchecked	Negative	6	4.8		3.2
878	Phase2	2018-12-05	Male	Black		South African		Zulu		Single		Primary school		Employed		30	121	88			Unchecked	Unchecked	Unchecked	Unchecked	Unchecked	Unchecked	Unchecked	Checked	Checked	Unchecked	Positive	5.8	5.6		3.2
879	Phase2	2018-12-11	Male	Black		South African		Xhosa		Single		Matriculated		Employed		42	128	76			Unchecked	Unchecked	Unchecked	Unchecked	Unchecked	Unchecked	Unchecked	Unchecked	Unchecked	Unchecked	Negative	6.3	5.3		5.6
880	Phase2	2018-12-11	Female	Black		South African		Sotho		Single		Tertiary education		Employed		41	100	73			Unchecked	Unchecked	Unchecked	Unchecked	Unchecked	Unchecked	Unchecked	Unchecked	Unchecked	Unchecked	Positive	6.1	6.1		3.7
881	Phase2	2018-12-13	Female	Black		South African		Zulu		Living together		Matriculated		Employed		46	159	106	158	103	Unchecked	Unchecked	Unchecked	Unchecked	Unchecked	Unchecked	Unchecked	Unchecked	Unchecked	Unchecked	Negative	6	6.1		4.4
889	Phase2	2018-12-13	Male	Black		South African		Sotho		including traditional or marriage		Tertiary education		Employed		43	158	102	168	113	Unchecked	Unchecked	Unchecked	Unchecked	Unchecked	Unchecked	Unchecked	Unchecked	Unchecked	Unchecked	Negative	5.2	5.1		3.8
893	Phase2	2019-01-07	Female	Black		South African		Xhosa		Single		Tertiary education		Parents		42	115	79			Unchecked	Unchecked	Unchecked	Unchecked	Unchecked	Unchecked	Unchecked	Unchecked	Unchecked	Unchecked	Negative	7.8	8.3		4.4
896	Phase2	2018-12-20	Female	Black		South African		Zulu		Single		Primary school		Self-employed		46	145	94	143	91	Unchecked	Unchecked	Unchecked	Unchecked	Unchecked	Unchecked	Unchecked	Unchecked	Unchecked	Unchecked	Negative	5.6	6.1		3.5
90	Phase1	2018-03-12	Female	Black		South African		Zulu		Single		Matriculated		Self-employed		42	177	66			Unchecked	Unchecked	Unchecked	Unchecked	Unchecked	Unchecked	Unchecked	Unchecked	Unchecked	Unchecked	Negative
904	Phase2	2019-01-10	Male	Black		South African		Zulu		Single		High school		Pension		55	155	88	133	90	Unchecked	Unchecked	Unchecked	Unchecked	Unchecked	Unchecked	Unchecked	Unchecked	Unchecked	Unchecked	Negative	6.7	5.1		4
908	Phase2	2019-01-14	Female	Black		South African		Tswana		Single		High school		Other	Unemployed	49	122	89			Unchecked	Unchecked	Unchecked	Unchecked	Unchecked	Unchecked	Unchecked	Unchecked	Unchecked	Unchecked	Negative	6.6	7.3		4.2
914	Phase2	2019-01-14	Female	Black		South African		Sotho		Single		Matriculated		Other	No source of income	35	108	71			Unchecked	Unchecked	Unchecked	Unchecked	Unchecked	Unchecked	Unchecked	Unchecked	Unchecked	Unchecked	Positive	6.2	5.2		3.1
916	Phase2	2019-01-15	Female	Black		South African		Xhosa		Single		Matriculated		Social/Disability grant		31	110	77			Unchecked	Unchecked	Unchecked	Unchecked	Unchecked	Unchecked	Unchecked	Unchecked	Unchecked	Unchecked	Negative	7.8	5.1		4.6
919	Phase2	2019-01-16	Female	Black		South African		Zulu		Single		Matriculated		Employed		37	99	75			Unchecked	Unchecked	Unchecked	Unchecked	Unchecked	Unchecked	Unchecked	Unchecked	Unchecked	Unchecked	Positive	7.1	6		4
92	Phase1	2018-03-12	Female	Black		South African		Zulu		Single		High school		Social/Disability grant		24	134	88			Checked	Unchecked	Unchecked	Unchecked	Unchecked	Unchecked	Unchecked	Unchecked	Unchecked	Unchecked	Negative
920	Phase2	2019-01-16	Male	Black		South African		Sotho		Single		Tertiary education		Employed		45	148	87	151	97	Unchecked	Unchecked	Unchecked	Unchecked	Unchecked	Unchecked	Unchecked	Unchecked	Unchecked	Unchecked	Negative	6.8	4.3		3.5
925	Phase2	2019-01-17	Female	Black		South African		North Sotho		including traditional or marriage		Tertiary education		Employed		33	117	68			Unchecked	Unchecked	Unchecked	Checked	Unchecked	Unchecked	Unchecked	Unchecked	Unchecked	Unchecked	Negative	6.7	6.3		3.9
927	Phase2	2018-12-18	Male	Black		South African		Zulu		Single		High school		Employed		43	109	68			Unchecked	Unchecked	Unchecked	Unchecked	Unchecked	Unchecked	Unchecked	Unchecked	Unchecked	Unchecked	Positive	6.6	6.8		3.8
929	Phase2	2019-01-17	Male	Black		South African		Venda		Single		Tertiary education		Employed		31	135	85			Unchecked	Unchecked	Unchecked	Unchecked	Unchecked	Unchecked	Unchecked	Unchecked	Unchecked	Unchecked	Positive	6.4	5.1		3.6
935	Phase2	2019-01-17	Female	Black		South African		Zulu		Single		High school		Other	Unemployed	35	126	81			Unchecked	Unchecked	Unchecked	Unchecked	Unchecked	Unchecked	Unchecked	Unchecked	Unchecked	Unchecked	Negative	6.9	7		3.5
942	Phase2	2019-01-23	Female	Black		South African		Xhosa		including traditional or marriage		Tertiary education		Employed		49	121	83			Unchecked	Unchecked	Unchecked	Unchecked	Unchecked	Unchecked	Unchecked	Unchecked	Unchecked	Unchecked	Negative	8.1	8.2		2.9
943	Phase2	2019-01-23	Female	Black		South African		Venda		including traditional or marriage		Tertiary education		Employed		44	165	105	138	88	Unchecked	Unchecked	Unchecked	Unchecked	Unchecked	Unchecked	Unchecked	Unchecked	Unchecked	Unchecked	Negative	7.9	11.6		6
944	Phase2	2019-01-23	Female	Black		South African		Zulu		including traditional or marriage		High school		Employed		39	124	89			Unchecked	Unchecked	Unchecked	Unchecked	Unchecked	Unchecked	Unchecked	Unchecked	Unchecked	Unchecked	Negative	7.7	4.8		3.2
947	Phase2	2019-01-24	Female	Black		South African		Zulu		Single		Other	Higher certificate	Self-employed		36	98	65			Unchecked	Unchecked	Unchecked	Unchecked	Unchecked	Unchecked	Unchecked	Unchecked	Unchecked	Unchecked	Positive	6.8	5.8		5.3
949	Phase2	2019-01-28	Female	Coloured/mixed race		South African		Other	AFRIKAANS /ENGLISH	Single		High school		Pension		30	96	65			Unchecked	Unchecked	Unchecked	Unchecked	Unchecked	Unchecked	Unchecked	Unchecked	Unchecked	Checked	Negative	7	4.6		4.2
951	Phase2	2019-01-23	Female	Black		South African		Xhosa		Single		High school		Parents		21	131	73			Checked	Unchecked	Unchecked	Unchecked	Unchecked	Unchecked	Unchecked	Unchecked	Unchecked	Unchecked	Negative	6.8	4.6		2.9
952	Phase2	2019-01-24	Male	Black		South African		Sotho		Single		High school		Self-employed		44	116	74			Unchecked	Unchecked	Unchecked	Unchecked	Checked	Unchecked	Unchecked	Unchecked	Unchecked	Unchecked	Negative	6.2	6.1		3.5
973	Phase2	2019-01-29	Female	Black		South African		Zulu		Living together		High school		Social/Disability grant		29	155	88	142	95	Unchecked	Unchecked	Unchecked	Unchecked	Unchecked	Unchecked	Unchecked	Unchecked	Unchecked	Unchecked	Positive	5.9	7.3	Low
984	Phase2	2019-01-29	Female	Black		South African		Xhosa		Single		No formal education		Employed		28	112	62			Unchecked	Unchecked	Unchecked	Unchecked	Unchecked	Unchecked	Unchecked	Unchecked	Unchecked	Unchecked	Positive	6.4	5.9		3.6
985	Phase2	2019-01-30	Female	Black		South African		Swazi		Single		Tertiary education		Employed		21	127	79			Unchecked	Unchecked	Unchecked	Unchecked	Unchecked	Unchecked	Unchecked	Unchecked	Unchecked	Unchecked	Negative	6.6	5.1		2.8
990	Phase2	2019-02-06	Female	Black		South African		Venda		Living together		High school		Social/Disability grant		38	116	72			Unchecked	Unchecked	Unchecked	Unchecked	Unchecked	Unchecked	Unchecked	Unchecked	Unchecked	Unchecked	Positive	7	4.8		4.4
992	Phase2	2019-02-05	Female	Black		South African		Zulu		Single		High school		Other	unemployed	25	117	80			Unchecked	Unchecked	Unchecked	Unchecked	Unchecked	Unchecked	Unchecked	Unchecked	Unchecked	Unchecked	Positive	6.1	5.8		4.9
993	Phase2	2019-02-06	Female	Black		South African		Xhosa		Single		High school		Social/Disability grant		22	137	82			Unchecked	Unchecked	Unchecked	Unchecked	Unchecked	Unchecked	Unchecked	Unchecked	Unchecked	Unchecked	Negative	12.9	16.5		4.2
996	Phase2	2019-02-06	Female	Black		South African		Zulu		Other	Separated	Primary school		Pension		70	136	89			Unchecked	Unchecked	Unchecked	Unchecked	Unchecked	Unchecked	Unchecked	Unchecked	Unchecked	Unchecked	Positive	8.2	5.8		6.3
997	Phase2	2019-02-05	Male	Black		South African		North Sotho		Single		Matriculated		Parents		26	116	67			Unchecked	Unchecked	Unchecked	Unchecked	Unchecked	Unchecked	Unchecked	Unchecked	Unchecked	Unchecked	Positive	5.9	5.5	Low
998	Phase2	2019-02-05	Male	Black		South African		Zulu		Living together		High school		Self-employed		38	141	103	138	89	Unchecked	Unchecked	Unchecked	Unchecked	Unchecked	Unchecked	Unchecked	Unchecked	Unchecked	Unchecked	Negative	7	5.4	Low
