# Supplementary material for: Does peer-navigated linkage to care work? A cross-sectional study of active linkage to care within an integrated non-communicable disease-HIV testing centre for adults in Soweto, South Africa
Source: PLoS One. 2020 Oct 22;15(10):e0241014. doi: 10.1371/journal.pone.0241014 (PMC7580918; doi:10.1371/journal.pone.0241014)
Supplement: S1 Dataset — (ZIP) [file pone.0241014.s003.zip › PLOSONE_FOLLOWUP_PHASE1.csv]

Record ID	Event Name	Repeat Instrument	Repeat Instance	Original Screening Date phase 1	Actual Date: phase 1	Follow-up call phase 1:	Client was referred for (tick all that apply) phase 1: (choice=ART clinic)	Client was referred for (tick all that apply) phase 1: (choice=STI clinic)	Client was referred for (tick all that apply) phase 1: (choice=TB clinic)	Client was referred for (tick all that apply) phase 1: (choice=VMMC)	Client was referred for (tick all that apply) phase 1: (choice=PMTCT)	Client was referred for (tick all that apply) phase 1: (choice=PrEP)	Client was referred for (tick all that apply) phase 1: (choice=Family Planning)	Client was referred for (tick all that apply) phase 1: (choice=High/Low BP)	Client was referred for (tick all that apply) phase 1: (choice=GBV)	Name of staff member calling	Specify other staff member calling	1. What referral appointment(s) have you been able to go to within the last [month OR two months OR three months]? (choice=ART c	1. What referral appointment(s) have you been able to go to within the last [month OR two months OR three months]? (choice=STI c	1. What referral appointment(s) have you been able to go to within the last [month OR two months OR three months]? (choice=TB cl	1. What referral appointment(s) have you been able to go to within the last [month OR two months OR three months]? (choice=VMMC)	1. What referral appointment(s) have you been able to go to within the last [month OR two months OR three months]? (choice=PMTCT	1. What referral appointment(s) have you been able to go to within the last [month OR two months OR three months]? (choice=PrEP)	1. What referral appointment(s) have you been able to go to within the last [month OR two months OR three months]? (choice=Famil	1. What referral appointment(s) have you been able to go to within the last [month OR two months OR three months]? (choice=High/	1. What referral appointment(s) have you been able to go to within the last [month OR two months OR three months]? (choice=GBV)	Do you remember the date of your ART clinic visit?	2a. ART clinic visit date phase 1	Do you remember the date of your STI clinic visit?	2b. STI clinic visit date phase 1	Do you remember the date of your TB clinic visit?	2c. TB clinic visit date phase 1	Do you remember the date of your VMMC clinic visit?	2d. VMMC visit date phase 1	Do you remember the date of your PMTCT clinic visit?	2e. PMTCT visit date phase 1	Do you remember the date of your family planning clinic visit?	2g. Family planning visit date phase 1	Do you remember the date of your high/low BP clinic visit?	2h. High/Low BP visit date phase 1	Do you remember the date of your GBV clinic visit?	2i. GBV visit date phase 1	Do you remember the date of your PrEP clinic visit?	2f. PrEP visit date phase 1	3. Has the client made all of the referrals?	3a. Could you please describe why you have not been able to reach all of your referral appointments? phase 1	4. Do you plan on going to any of the other referrals we suggested for you that you have not gone to yet? phase1	4a. If yes, when do you think you will go? Let the client answer, and tick mark the answer that best fits. phase 1	4b. If no, why not? phase 1
104	Visit0 (Arm 1: Phase 1)	Follow-up survey phase 1	1	2018/03/15	2018/04/16	1 month	Unchecked	Unchecked	Unchecked	Unchecked	Unchecked	Unchecked	Unchecked	Checked	Unchecked	Sponono		Unchecked	Unchecked	Unchecked	Unchecked	Unchecked	Unchecked	Unchecked	Unchecked	Unchecked																			No	Did not get a chance to go to the clinic	Yes	Within 2 weeks
104	Visit0 (Arm 1: Phase 1)	Follow-up survey phase 1	2	2018/03/15	2018/05/15	2 months	Unchecked	Unchecked	Unchecked	Unchecked	Unchecked	Unchecked	Unchecked	Checked	Unchecked	Tshililo		Unchecked	Unchecked	Unchecked	Unchecked	Unchecked	Unchecked	Unchecked	Unchecked	Unchecked																			No	Phones was on voicemail
104	Visit0 (Arm 1: Phase 1)	Follow-up survey phase 1	3	2018/03/15	2018/06/18	3 months	Unchecked	Unchecked	Unchecked	Unchecked	Unchecked	Unchecked	Unchecked	Checked	Unchecked	Tshililo		Unchecked	Unchecked	Unchecked	Unchecked	Unchecked	Unchecked	Unchecked	Checked	Unchecked													Yes	2018/05/19					Yes
107	Visit0 (Arm 1: Phase 1)	Follow-up survey phase 1	1	2018/02/21	2018/03/26	1 month	Unchecked	Unchecked	Unchecked	Unchecked	Unchecked	Unchecked	Unchecked	Checked	Unchecked	Sponono		Unchecked	Unchecked	Unchecked	Unchecked	Unchecked	Unchecked	Unchecked	Checked	Unchecked													Yes	2018/03/21					Yes
108	Visit0 (Arm 1: Phase 1)	Follow-up survey phase 1	1	2018/03/15	2018/04/17	1 month	Checked	Checked	Unchecked	Unchecked	Unchecked	Unchecked	Unchecked	Checked	Unchecked	Happy		Checked	Checked	Unchecked	Unchecked	Unchecked	Unchecked	Unchecked	Checked	Unchecked	Yes	2018/04/16	Yes	2018/04/16									Yes	2018/04/16					Yes
109	Visit0 (Arm 1: Phase 1)	Follow-up survey phase 1	1	2018/03/13	2018/04/16	1 month	Unchecked	Unchecked	Unchecked	Unchecked	Unchecked	Unchecked	Unchecked	Checked	Unchecked	Abongile		Unchecked	Unchecked	Unchecked	Unchecked	Unchecked	Unchecked	Unchecked	Unchecked	Unchecked																			No	Client is not picking up & her other numbers are not going through, I tried calling on Friday and today
109	Visit0 (Arm 1: Phase 1)	Follow-up survey phase 1	2	2018/03/13	2018/05/16	2 months	Unchecked	Unchecked	Unchecked	Unchecked	Unchecked	Unchecked	Unchecked	Checked	Unchecked	Abongile		Unchecked	Unchecked	Unchecked	Unchecked	Unchecked	Unchecked	Unchecked	Checked	Unchecked													Yes	2018/03/22					Yes
111	Visit0 (Arm 1: Phase 1)	Follow-up survey phase 1	1	2018/03/15	2018/04/16	1 month	Checked	Checked	Unchecked	Unchecked	Unchecked	Unchecked	Unchecked	Unchecked	Unchecked	Sponono		Unchecked	Unchecked	Unchecked	Unchecked	Unchecked	Unchecked	Unchecked	Unchecked	Unchecked																			No	She verbalised she went home in the eastern cape and will go to the clinic when she is back in johannesburg	Yes	Within 2 weeks
111	Visit0 (Arm 1: Phase 1)	Follow-up survey phase 1	2	2018/03/15	2018/05/17	2 months	Checked	Checked	Unchecked	Unchecked	Unchecked	Unchecked	Unchecked	Unchecked	Unchecked	Happy		Unchecked	Unchecked	Unchecked	Unchecked	Unchecked	Unchecked	Unchecked	Unchecked	Unchecked																			No	Participant dropped the phone once hearing who we are
111	Visit0 (Arm 1: Phase 1)	Follow-up survey phase 1	3	2018/03/15	2018/06/18	3 months	Checked	Checked	Unchecked	Unchecked	Unchecked	Unchecked	Unchecked	Unchecked	Unchecked	Happy		Unchecked	Unchecked	Unchecked	Unchecked	Unchecked	Unchecked	Unchecked	Unchecked	Unchecked																			No	phone rang until voicemail
112	Visit0 (Arm 1: Phase 1)	Follow-up survey phase 1	1	2018/03/13	2018/04/23	1 month	Checked	Unchecked	Unchecked	Unchecked	Unchecked	Unchecked	Unchecked	Checked	Unchecked	Sponono		Unchecked	Unchecked	Unchecked	Unchecked	Unchecked	Unchecked	Unchecked	Unchecked	Unchecked																			No	Nurse tried to call participant. All calls go to voicemail and there are no numbers of next of kin.
112	Visit0 (Arm 1: Phase 1)	Follow-up survey phase 1	2	2018/03/13	2018/05/14	2 months	Checked	Unchecked	Unchecked	Unchecked	Unchecked	Unchecked	Unchecked	Checked	Unchecked	Tshililo		Checked	Unchecked	Unchecked	Unchecked	Unchecked	Unchecked	Unchecked	Checked	Unchecked	Yes	2018/05/10											Yes	2018/05/10					Yes
112	Visit0 (Arm 1: Phase 1)	Follow-up survey phase 1	3	2018/03/13	2018/06/13	3 months	Checked	Unchecked	Unchecked	Unchecked	Unchecked	Unchecked	Unchecked	Checked	Unchecked	Tshililo		Unchecked	Unchecked	Unchecked	Unchecked	Unchecked	Unchecked	Unchecked	Unchecked	Unchecked																			No	Client not yet going for her referral because her return date is on 26-06-2018	Yes	Within the month
115	Visit0 (Arm 1: Phase 1)	Follow-up survey phase 1	1	2018/03/15	2018/04/23	1 month	Checked	Checked	Unchecked	Unchecked	Unchecked	Unchecked	Unchecked	Unchecked	Unchecked	Sponono		Checked	Checked	Unchecked	Unchecked	Unchecked	Unchecked	Unchecked	Unchecked	Unchecked	Yes	2018/03/19	Yes	2018/03/19															Yes
117	Visit0 (Arm 1: Phase 1)	Follow-up survey phase 1	1	2018/03/14	2018/04/16	1 month	Checked	Unchecked	Unchecked	Unchecked	Unchecked	Unchecked	Unchecked	Unchecked	Unchecked	Sponono		Checked	Unchecked	Unchecked	Unchecked	Unchecked	Unchecked	Unchecked	Unchecked	Unchecked	Yes	2018/03/14																	Yes
124	Visit0 (Arm 1: Phase 1)	Follow-up survey phase 1	1	2018/03/14	2018/04/16	1 month	Checked	Unchecked	Unchecked	Unchecked	Unchecked	Unchecked	Unchecked	Unchecked	Unchecked	Sponono		Checked	Unchecked	Unchecked	Unchecked	Unchecked	Unchecked	Unchecked	Unchecked	Unchecked	Yes	2018/03/14																	Yes
131	Visit0 (Arm 1: Phase 1)	Follow-up survey phase 1	1	2018/03/16	2018/04/23	1 month	Unchecked	Unchecked	Unchecked	Unchecked	Unchecked	Unchecked	Unchecked	Checked	Unchecked	Sponono		Unchecked	Unchecked	Unchecked	Unchecked	Unchecked	Unchecked	Unchecked	Unchecked	Unchecked																			No	He verbalised he hurt his leg and isn't able to reach the clinic.	Yes	Within 2 weeks
131	Visit0 (Arm 1: Phase 1)	Follow-up survey phase 1	2	2018/03/16	2018/05/16	2 months	Unchecked	Unchecked	Unchecked	Unchecked	Unchecked	Unchecked	Unchecked	Checked	Unchecked	Sponono		Unchecked	Unchecked	Unchecked	Unchecked	Unchecked	Unchecked	Unchecked	Unchecked	Unchecked																			No	Participant verbalise he is busy at work and has not got time off to visit the clinic	Yes	Within 2 weeks
131	Visit0 (Arm 1: Phase 1)	Follow-up survey phase 1	3	2018/03/16	2018/06/18	3 months	Unchecked	Unchecked	Unchecked	Unchecked	Unchecked	Unchecked	Unchecked	Checked	Unchecked	Happy		Unchecked	Unchecked	Unchecked	Unchecked	Unchecked	Unchecked	Unchecked	Unchecked	Unchecked																			No	Participant could not attend to the referral, because he is busy at work	Yes	This week
133	Visit0 (Arm 1: Phase 1)	Follow-up survey phase 1	1	2018/03/16	2018/04/16	1 month	Unchecked	Checked	Unchecked	Unchecked	Unchecked	Unchecked	Unchecked	Unchecked	Unchecked	Sponono		Unchecked	Checked	Unchecked	Unchecked	Unchecked	Unchecked	Unchecked	Unchecked	Unchecked			Yes	2018/03/26															Yes
136	Visit0 (Arm 1: Phase 1)	Follow-up survey phase 1	1	2018/03/26	2018/05/03	1 month	Checked	Checked	Unchecked	Unchecked	Unchecked	Unchecked	Unchecked	Unchecked	Unchecked	Abongile		Unchecked	Checked	Unchecked	Unchecked	Unchecked	Unchecked	Unchecked	Unchecked	Unchecked			Yes	2018/03/28															No	Client was given STI treatment & they said she will be initiated on ART when she is done with medication	Yes	Within the month
136	Visit0 (Arm 1: Phase 1)	Follow-up survey phase 1	2	2018/03/26	2018/06/04	2 months	Checked	Unchecked	Unchecked	Unchecked	Unchecked	Unchecked	Unchecked	Unchecked	Unchecked	Abongile		Checked	Unchecked	Unchecked	Unchecked	Unchecked	Unchecked	Unchecked	Unchecked	Unchecked	Yes	2018/05/22																	Yes
144	Visit0 (Arm 1: Phase 1)	Follow-up survey phase 1	1	2018/03/20	2018/04/20	1 month	Checked	Unchecked	Unchecked	Unchecked	Unchecked	Unchecked	Unchecked	Checked	Unchecked	Tshililo		Unchecked	Unchecked	Unchecked	Unchecked	Unchecked	Unchecked	Unchecked	Unchecked	Unchecked																			No	Client not yet gone to clinic, because she is always busy, but promised to go next week.	Yes	Within 2 weeks
144	Visit0 (Arm 1: Phase 1)	Follow-up survey phase 1	2	2018/03/20	2018/05/21	2 months	Checked	Unchecked	Unchecked	Unchecked	Unchecked	Unchecked	Unchecked	Checked	Unchecked	Tshililo		Unchecked	Unchecked	Unchecked	Unchecked	Unchecked	Unchecked	Unchecked	Checked	Unchecked													Yes	2018/05/10					No	She is not yet ready for ART treatment	Decline to answer
144	Visit0 (Arm 1: Phase 1)	Follow-up survey phase 1	3	2018/03/20	2018/06/20	3 months	Checked	Unchecked	Unchecked	Unchecked	Unchecked	Unchecked	Unchecked	Checked	Unchecked	Tshililo		Unchecked	Unchecked	Unchecked	Unchecked	Unchecked	Unchecked	Unchecked	Unchecked	Unchecked																			No	I called her several times and doesn't pick up the phone
150	Visit0 (Arm 1: Phase 1)	Follow-up survey phase 1	1	2018/04/04	2018/05/09	1 month	Unchecked	Unchecked	Unchecked	Unchecked	Unchecked	Unchecked	Unchecked	Checked	Unchecked	Sponono		Unchecked	Unchecked	Unchecked	Unchecked	Unchecked	Unchecked	Unchecked	Checked	Unchecked													Yes	2018/05/03					Yes
152	Visit0 (Arm 1: Phase 1)	Follow-up survey phase 1	1	2018/04/04	2018/05/04	1 month	Unchecked	Unchecked	Unchecked	Checked	Unchecked	Unchecked	Unchecked	Checked	Unchecked	Abongile		Unchecked	Unchecked	Unchecked	Unchecked	Unchecked	Unchecked	Unchecked	Checked	Unchecked													Yes	2018/04/06					No	Client was also diagnosed with Diabetes & he was advised that he cannot go ahead with Circumcision in his condition	Don't know
155	Visit0 (Arm 1: Phase 1)	Follow-up survey phase 1	1	2018/04/04	2018/05/04	1 month	Unchecked	Checked	Unchecked	Unchecked	Unchecked	Unchecked	Unchecked	Unchecked	Unchecked	Happy		Unchecked	Unchecked	Unchecked	Unchecked	Unchecked	Unchecked	Unchecked	Unchecked	Unchecked																			No	Studying	Yes	Within 2 months
155	Visit0 (Arm 1: Phase 1)	Follow-up survey phase 1	2	2018/04/04	2018/06/05	2 months	Unchecked	Checked	Unchecked	Unchecked	Unchecked	Unchecked	Unchecked	Unchecked	Unchecked	Happy		Unchecked	Unchecked	Unchecked	Unchecked	Unchecked	Unchecked	Unchecked	Unchecked	Unchecked																			No	At Phase 1, 2nd visit on 21 May: Client verbalised he will not be going to the referral clinic as he does not see what he suspected as an STI.	No		At Phase 1, 2nd visit on 21 May: Client verbalised he will not be going to the referral clinic as he does not see what he suspected as an STI.
155	Visit0 (Arm 1: Phase 1)	Follow-up survey phase 1	3	2018/04/04	2018/07/04	3 months	Unchecked	Checked	Unchecked	Unchecked	Unchecked	Unchecked	Unchecked	Unchecked	Unchecked	Happy		Unchecked	Unchecked	Unchecked	Unchecked	Unchecked	Unchecked	Unchecked	Unchecked	Unchecked																			No	Phone rings with no answer.
158	Visit0 (Arm 1: Phase 1)	Follow-up survey phase 1	1	2018/04/05	2018/05/07	1 month	Unchecked	Unchecked	Unchecked	Unchecked	Unchecked	Unchecked	Unchecked	Checked	Unchecked	Happy		Unchecked	Unchecked	Unchecked	Unchecked	Unchecked	Unchecked	Unchecked	Unchecked	Unchecked																			No	Cell phone on voicemail
158	Visit0 (Arm 1: Phase 1)	Follow-up survey phase 1	2	2018/04/05	2018/06/08	2 months	Unchecked	Unchecked	Unchecked	Unchecked	Unchecked	Unchecked	Unchecked	Checked	Unchecked	Happy		Unchecked	Unchecked	Unchecked	Unchecked	Unchecked	Unchecked	Unchecked	Unchecked	Unchecked																			No	Phone rings with no answer
158	Visit0 (Arm 1: Phase 1)	Follow-up survey phase 1	3	2018/04/05	2018/07/09	3 months	Unchecked	Unchecked	Unchecked	Unchecked	Unchecked	Unchecked	Unchecked	Checked	Unchecked	Happy		Unchecked	Unchecked	Unchecked	Unchecked	Unchecked	Unchecked	Unchecked	Unchecked	Unchecked																			No	Phone took me straight to voice mail.
166	Visit0 (Arm 1: Phase 1)	Follow-up survey phase 1	1	2018/04/06		1 month	Checked	Unchecked	Unchecked	Unchecked	Unchecked	Unchecked	Unchecked	Unchecked	Unchecked			Unchecked	Unchecked	Unchecked	Unchecked	Unchecked	Unchecked	Unchecked	Unchecked	Unchecked
167	Visit0 (Arm 1: Phase 1)	Follow-up survey phase 1	1	2018/04/04	2018/05/04	1 month	Checked	Unchecked	Unchecked	Unchecked	Unchecked	Unchecked	Unchecked	Checked	Unchecked	Happy		Unchecked	Unchecked	Unchecked	Unchecked	Unchecked	Unchecked	Unchecked	Unchecked	Unchecked																			No	Counsellor attempted to call client, but calls went to voicemail.
167	Visit0 (Arm 1: Phase 1)	Follow-up survey phase 1	2	2018/04/04		2 months	Checked	Unchecked	Unchecked	Unchecked	Unchecked	Unchecked	Unchecked	Checked	Unchecked			Unchecked	Unchecked	Unchecked	Unchecked	Unchecked	Unchecked	Unchecked	Unchecked	Unchecked
177	Visit0 (Arm 1: Phase 1)	Follow-up survey phase 1	1	2018/03/28	2018/05/02	1 month	Checked	Unchecked	Unchecked	Unchecked	Unchecked	Unchecked	Unchecked	Unchecked	Unchecked	Happy		Unchecked	Unchecked	Unchecked	Unchecked	Unchecked	Unchecked	Unchecked	Unchecked	Unchecked																			No	Phone is on voicemail
177	Visit0 (Arm 1: Phase 1)	Follow-up survey phase 1	2	2018/03/28	2018/05/29	2 months	Checked	Unchecked	Unchecked	Unchecked	Unchecked	Unchecked	Unchecked	Unchecked	Unchecked	Happy		Unchecked	Unchecked	Unchecked	Unchecked	Unchecked	Unchecked	Unchecked	Unchecked	Unchecked																			No	both contacts on voice mail
177	Visit0 (Arm 1: Phase 1)	Follow-up survey phase 1	3	2018/03/28	2018/06/28	3 months	Checked	Unchecked	Unchecked	Unchecked	Unchecked	Unchecked	Unchecked	Unchecked	Unchecked	Happy		Unchecked	Unchecked	Unchecked	Unchecked	Unchecked	Unchecked	Unchecked	Unchecked	Unchecked																			No	number dialed is not aveliable
181	Visit0 (Arm 1: Phase 1)	Follow-up survey phase 1	1	2018/04/04	2018/05/04	1 month	Checked	Unchecked	Unchecked	Unchecked	Unchecked	Unchecked	Unchecked	Unchecked	Unchecked	Happy		Unchecked	Unchecked	Unchecked	Unchecked	Unchecked	Unchecked	Unchecked	Unchecked	Unchecked																			No	She said she would come to the clinic to explain.	Decline to answer
181	Visit0 (Arm 1: Phase 1)	Follow-up survey phase 1	2	2018/04/04	2018/06/05	2 months	Checked	Unchecked	Unchecked	Unchecked	Unchecked	Unchecked	Unchecked	Unchecked	Unchecked	Happy		Unchecked	Unchecked	Unchecked	Unchecked	Unchecked	Unchecked	Unchecked	Unchecked	Unchecked																			No	Phone is on voicemail
181	Visit0 (Arm 1: Phase 1)	Follow-up survey phase 1	3	2018/04/04	2018/07/05	3 months	Checked	Unchecked	Unchecked	Unchecked	Unchecked	Unchecked	Unchecked	Unchecked	Unchecked	Happy		Unchecked	Unchecked	Unchecked	Unchecked	Unchecked	Unchecked	Unchecked	Unchecked	Unchecked																			No	phone rings with no answer
182	Visit0 (Arm 1: Phase 1)	Follow-up survey phase 1	1	2018/04/04	2018/05/16	1 month	Checked	Unchecked	Unchecked	Unchecked	Unchecked	Unchecked	Unchecked	Unchecked	Unchecked	Sponono		Unchecked	Unchecked	Unchecked	Unchecked	Unchecked	Unchecked	Unchecked	Unchecked	Unchecked																			No	Participant is not yet ready to start ART, prefers to do 6 months follow ups	No		prefers to do 6 months follow ups for cd4 count repeats.
182	Visit0 (Arm 1: Phase 1)	Follow-up survey phase 1	2	2018/04/04	2018/06/04	2 months	Checked	Unchecked	Unchecked	Unchecked	Unchecked	Unchecked	Unchecked	Unchecked	Unchecked	Tshililo		Unchecked	Unchecked	Unchecked	Unchecked	Unchecked	Unchecked	Unchecked	Unchecked	Unchecked																			No	Verbalised that she is not yet ready to take ARV treatment.	No		Wants to continue doing 6 months follow-up for CD4 count bloods
182	Visit0 (Arm 1: Phase 1)	Follow-up survey phase 1	3	2018/04/04	2018/07/04	3 months	Checked	Unchecked	Unchecked	Unchecked	Unchecked	Unchecked	Unchecked	Unchecked	Unchecked	Tshililo		Unchecked	Unchecked	Unchecked	Unchecked	Unchecked	Unchecked	Unchecked	Unchecked	Unchecked																			No	Phone is on voicemail
183	Visit0 (Arm 1: Phase 1)	Follow-up survey phase 1	1	2018/04/06	2018/05/07	1 month	Checked	Unchecked	Unchecked	Unchecked	Unchecked	Unchecked	Unchecked	Unchecked	Unchecked	Sponono		Unchecked	Unchecked	Unchecked	Unchecked	Unchecked	Unchecked	Unchecked	Unchecked	Unchecked																			No	Client is not interested in starting ARVs, she would rather do 6-monthly CD4 follow-up at Zazi	No		Not interested in ARVs, would rather do 6-monthly follow-up at Zazi
183	Visit0 (Arm 1: Phase 1)	Follow-up survey phase 1	2	2018/04/06	2018/06/06	2 months	Checked	Unchecked	Unchecked	Unchecked	Unchecked	Unchecked	Unchecked	Unchecked	Unchecked	Sponono		Unchecked	Unchecked	Unchecked	Unchecked	Unchecked	Unchecked	Unchecked	Unchecked	Unchecked																			No	Client not interested in starting ARVs. Prefers to do 6-monthly CD4 follow up at Zazi.	No		Not interested in ARVs. Prefers to do 6-monthly CD4 follow-up at Zazi
183	Visit0 (Arm 1: Phase 1)	Follow-up survey phase 1	3	2018/04/06	2018/07/06	3 months	Checked	Unchecked	Unchecked	Unchecked	Unchecked	Unchecked	Unchecked	Unchecked	Unchecked	Happy		Unchecked	Unchecked	Unchecked	Unchecked	Unchecked	Unchecked	Unchecked	Unchecked	Unchecked																			No	Phone rang with no answer
184	Visit0 (Arm 1: Phase 1)	Follow-up survey phase 1	1	2018/03/26	2018/04/30	1 month	Checked	Unchecked	Unchecked	Unchecked	Unchecked	Unchecked	Unchecked	Unchecked	Unchecked	Tshililo		Checked	Unchecked	Unchecked	Unchecked	Unchecked	Unchecked	Unchecked	Unchecked	Unchecked	Yes	2018/04/25																	Yes
189	Visit0 (Arm 1: Phase 1)	Follow-up survey phase 1	1	2018/04/09	2018/05/09	1 month	Checked	Unchecked	Unchecked	Unchecked	Unchecked	Unchecked	Unchecked	Unchecked	Unchecked	Sponono		Checked	Unchecked	Unchecked	Unchecked	Unchecked	Unchecked	Unchecked	Unchecked	Unchecked	Yes	2018/04/26																	Yes
189	Visit0 (Arm 1: Phase 1)	Follow-up survey phase 1	2	2018/04/09	2018/06/14	2 months	Checked	Unchecked	Unchecked	Unchecked	Unchecked	Unchecked	Unchecked	Unchecked	Unchecked	Happy		Unchecked	Unchecked	Unchecked	Unchecked	Unchecked	Unchecked	Unchecked	Unchecked	Unchecked																			No	phone rings with no answer
189	Visit0 (Arm 1: Phase 1)	Follow-up survey phase 1	3	2018/04/09	2018/07/09	3 months	Checked	Unchecked	Unchecked	Unchecked	Unchecked	Unchecked	Unchecked	Unchecked	Unchecked	Happy		Unchecked	Unchecked	Unchecked	Unchecked	Unchecked	Unchecked	Unchecked	Unchecked	Unchecked																			No	Phone goes straight to voice mail
191	Visit0 (Arm 1: Phase 1)	Follow-up survey phase 1	1	2018/04/10	2018/05/10	1 month	Unchecked	Unchecked	Unchecked	Unchecked	Unchecked	Unchecked	Unchecked	Checked	Unchecked	Happy		Unchecked	Unchecked	Unchecked	Unchecked	Unchecked	Unchecked	Unchecked	Checked	Unchecked													Yes	2018/04/18					Yes
194	Visit0 (Arm 1: Phase 1)	Follow-up survey phase 1	1	2018/04/13	2018/05/14	1 month	Unchecked	Unchecked	Unchecked	Unchecked	Unchecked	Unchecked	Unchecked	Checked	Unchecked	Happy		Unchecked	Unchecked	Unchecked	Unchecked	Unchecked	Unchecked	Unchecked	Checked	Unchecked													Yes	2018/04/20					Yes
194	Visit0 (Arm 1: Phase 1)	Follow-up survey phase 1	2	2018/04/13	2018/06/18	2 months	Unchecked	Unchecked	Unchecked	Unchecked	Unchecked	Unchecked	Unchecked	Checked	Unchecked	Happy		Unchecked	Unchecked	Unchecked	Unchecked	Unchecked	Unchecked	Unchecked	Unchecked	Unchecked																			No	was busy	Yes	Within the month
194	Visit0 (Arm 1: Phase 1)	Follow-up survey phase 1	3	2018/04/13	2018/07/13	3 months	Unchecked	Unchecked	Unchecked	Unchecked	Unchecked	Unchecked	Unchecked	Checked	Unchecked	Happy		Unchecked	Unchecked	Unchecked	Unchecked	Unchecked	Unchecked	Unchecked	Checked	Unchecked													Yes	2018/07/02					Yes
198	Visit0 (Arm 1: Phase 1)	Follow-up survey phase 1	1	2018/04/13	2018/05/16	1 month	Checked	Unchecked	Unchecked	Unchecked	Unchecked	Unchecked	Unchecked	Unchecked	Unchecked	Sponono		Unchecked	Unchecked	Unchecked	Unchecked	Unchecked	Unchecked	Unchecked	Unchecked	Unchecked																			No	Participant not ready to start treatment, preferes to do 6 months cd4 count follow ups	No		Client prefers to do 6 months CD4 count follow ups
198	Visit0 (Arm 1: Phase 1)	Follow-up survey phase 1	2	2018/04/13	2018/06/13	2 months	Checked	Unchecked	Unchecked	Unchecked	Unchecked	Unchecked	Unchecked	Unchecked	Unchecked	Sponono		Unchecked	Unchecked	Unchecked	Unchecked	Unchecked	Unchecked	Unchecked	Unchecked	Unchecked																			No	Participant verbalise she is now thinking of starting treatment as she has been sick lately, she said she will come for counselling when she is ready.	No		she verbalise she still has to think it through
198	Visit0 (Arm 1: Phase 1)	Follow-up survey phase 1	3	2018/04/13	2018/07/13	3 months	Checked	Unchecked	Unchecked	Unchecked	Unchecked	Unchecked	Unchecked	Unchecked	Unchecked	Happy		Unchecked	Unchecked	Unchecked	Unchecked	Unchecked	Unchecked	Unchecked	Unchecked	Unchecked																			No	Phone rings with no answer
208	Visit0 (Arm 1: Phase 1)	Follow-up survey phase 1	1	2018/04/19	2018/05/23	1 month	Unchecked	Unchecked	Unchecked	Unchecked	Unchecked	Unchecked	Unchecked	Checked	Unchecked	Happy		Unchecked	Unchecked	Unchecked	Unchecked	Unchecked	Unchecked	Unchecked	Unchecked	Unchecked																			No	Could not go, busy with something	Yes	Within the month
208	Visit0 (Arm 1: Phase 1)	Follow-up survey phase 1	2	2018/04/19	2018/06/22	2 months	Unchecked	Unchecked	Unchecked	Unchecked	Unchecked	Unchecked	Unchecked	Checked	Unchecked	Happy		Unchecked	Unchecked	Unchecked	Unchecked	Unchecked	Unchecked	Unchecked	Checked	Unchecked													Yes	2018/06/21					Yes
21	Visit0 (Arm 1: Phase 1)	Follow-up survey phase 1	1	2018/02/19	2018/03/28	1 month	Checked	Unchecked	Unchecked	Unchecked	Unchecked	Unchecked	Unchecked	Unchecked	Unchecked	Sponono		Unchecked	Unchecked	Unchecked	Unchecked	Unchecked	Unchecked	Unchecked	Unchecked	Unchecked																			No	Counsellor and nurse has tried to follow up with the client, and the client is not picking up the phone.
21	Visit0 (Arm 1: Phase 1)	Follow-up survey phase 1	2	2018/02/19	2018/04/19	2 months	Checked	Unchecked	Unchecked	Unchecked	Unchecked	Unchecked	Unchecked	Unchecked	Unchecked	Tshililo		Unchecked	Unchecked	Unchecked	Unchecked	Unchecked	Unchecked	Unchecked	Unchecked	Unchecked																			No	[Counsellor] can't get ahold of the client. Phone is on voicemail. Next of kin doesn't pick up the phone.
21	Visit0 (Arm 1: Phase 1)	Follow-up survey phase 1	3	2018/02/19	2018/05/18	3 months	Checked	Unchecked	Unchecked	Unchecked	Unchecked	Unchecked	Unchecked	Unchecked	Unchecked	Tshililo		Unchecked	Unchecked	Unchecked	Unchecked	Unchecked	Unchecked	Unchecked	Unchecked	Unchecked																			No	Phone is on voicemail. Next of kind still doesn't pick up the phone.
22	Visit0 (Arm 1: Phase 1)	Follow-up survey phase 1	1	2018/02/19	2018/03/26	1 month	Unchecked	Unchecked	Unchecked	Unchecked	Unchecked	Unchecked	Unchecked	Checked	Unchecked	Sponono		Unchecked	Unchecked	Unchecked	Unchecked	Unchecked	Unchecked	Unchecked	Checked	Unchecked													Yes	2018/03/06					Yes
220	Visit0 (Arm 1: Phase 1)	Follow-up survey phase 1	1	2018/04/18	2018/05/18	1 month	Checked	Unchecked	Unchecked	Unchecked	Unchecked	Unchecked	Unchecked	Unchecked	Unchecked	Abongile		Unchecked	Unchecked	Unchecked	Unchecked	Unchecked	Unchecked	Unchecked	Unchecked	Unchecked																			No	Client has not been able to come & collect her CD4 count results because she does not have time during the week	No		Not yet ready to start treatment, still prefers to do 6 months follow-up
220	Visit0 (Arm 1: Phase 1)	Follow-up survey phase 1	3	2018/05/18	2018/06/21	2 months	Checked	Unchecked	Unchecked	Unchecked	Unchecked	Unchecked	Unchecked	Unchecked	Unchecked	Abongile		Unchecked	Unchecked	Unchecked	Unchecked	Unchecked	Unchecked	Unchecked	Unchecked	Unchecked																			No	Client confirmed that she is still not ready to start treatment. I reminded her of her CD4 next appointment date
220	Visit0 (Arm 1: Phase 1)	Follow-up survey phase 1	4	2018/04/18	2018/07/20	3 months	Checked	Unchecked	Unchecked	Unchecked	Unchecked	Unchecked	Unchecked	Unchecked	Unchecked	Abongile		Unchecked	Unchecked	Unchecked	Unchecked	Unchecked	Unchecked	Unchecked	Unchecked	Unchecked																			No	Client confirmed that she will come back to the clinic for her CD4 retest in October
228	Visit0 (Arm 1: Phase 1)	Follow-up survey phase 1	1	2018/04/19	2018/05/18	1 month	Unchecked	Unchecked	Unchecked	Unchecked	Unchecked	Unchecked	Unchecked	Checked	Unchecked	Abongile		Unchecked	Unchecked	Unchecked	Unchecked	Unchecked	Unchecked	Unchecked	Checked	Unchecked													Yes	2018/04/20					Yes
23	Visit0 (Arm 1: Phase 1)	Follow-up survey phase 1	1	2018/02/19		1 month	Unchecked	Unchecked	Unchecked	Unchecked	Unchecked	Unchecked	Unchecked	Checked	Unchecked			Unchecked	Unchecked	Unchecked	Unchecked	Unchecked	Unchecked	Unchecked	Unchecked	Unchecked
232	Visit0 (Arm 1: Phase 1)	Follow-up survey phase 1	1	2018/05/03	2018/06/04	1 month	Unchecked	Unchecked	Unchecked	Unchecked	Unchecked	Unchecked	Unchecked	Checked	Unchecked	Tshililo		Unchecked	Unchecked	Unchecked	Unchecked	Unchecked	Unchecked	Unchecked	Unchecked	Unchecked																			No	He doesn't pick up the phone
232	Visit0 (Arm 1: Phase 1)	Follow-up survey phase 1	2	2018/05/03	2018/07/04	2 months	Unchecked	Unchecked	Unchecked	Unchecked	Unchecked	Unchecked	Unchecked	Checked	Unchecked	Tshililo		Unchecked	Unchecked	Unchecked	Unchecked	Unchecked	Unchecked	Unchecked	Unchecked	Unchecked																			No	Doesn't pick up the phone and after he switched it off
232	Visit0 (Arm 1: Phase 1)	Follow-up survey phase 1	3	2018/05/03	2018/08/03	3 months	Unchecked	Unchecked	Unchecked	Unchecked	Unchecked	Unchecked	Unchecked	Checked	Unchecked	Tshililo		Unchecked	Unchecked	Unchecked	Unchecked	Unchecked	Unchecked	Unchecked	Checked	Unchecked													Yes	2018/05/09					Yes
233	Visit0 (Arm 1: Phase 1)	Follow-up survey phase 1	1	2018/04/26	2018/05/28	1 month	Unchecked	Unchecked	Unchecked	Unchecked	Unchecked	Unchecked	Unchecked	Checked	Unchecked	Happy		Unchecked	Unchecked	Unchecked	Unchecked	Unchecked	Unchecked	Unchecked	Unchecked	Unchecked																			No	Phone on voicemail
233	Visit0 (Arm 1: Phase 1)	Follow-up survey phase 1	2	2018/04/26	2018/06/26	2 months	Unchecked	Unchecked	Unchecked	Unchecked	Unchecked	Unchecked	Unchecked	Checked	Unchecked	Happy		Unchecked	Unchecked	Unchecked	Unchecked	Unchecked	Unchecked	Unchecked	Unchecked	Unchecked																			No	phone rings with no answer, 2nd contact doesnt know her whereabouts
233	Visit0 (Arm 1: Phase 1)	Follow-up survey phase 1	3	2018/04/26	2018/07/26	3 months	Unchecked	Unchecked	Unchecked	Unchecked	Unchecked	Unchecked	Unchecked	Checked	Unchecked	Happy		Unchecked	Unchecked	Unchecked	Unchecked	Unchecked	Unchecked	Unchecked	Unchecked	Unchecked																			No	Both Contacts phones rings with no answer
236	Visit0 (Arm 1: Phase 1)	Follow-up survey phase 1	1	2018/04/24	2018/05/24	1 month	Checked	Unchecked	Checked	Unchecked	Unchecked	Unchecked	Unchecked	Unchecked	Unchecked	Abongile		Checked	Unchecked	Checked	Unchecked	Unchecked	Unchecked	Unchecked	Unchecked	Unchecked	Yes	2018/04/26			Yes	2018/04/26													Yes
237	Visit0 (Arm 1: Phase 1)	Follow-up survey phase 1	1	2018/04/25	2018/05/25	1 month	Checked	Unchecked	Unchecked	Unchecked	Unchecked	Unchecked	Unchecked	Unchecked	Unchecked	Abongile		Unchecked	Unchecked	Unchecked	Unchecked	Unchecked	Unchecked	Unchecked	Unchecked	Unchecked																			No	Client's phone is on voicemail. Alternative number is only ringing but not picked up. To follow up on month 2. [From 25 May counselling note: CD4 results not found (in NHLS Labtrack). Client was called to find out when last he did do CD4 as his specimen was not processed by the lab. Participant is not answering his phone.]
237	Visit0 (Arm 1: Phase 1)	Follow-up survey phase 1	3	2018/04/25	2018/06/28	2 months	Checked	Unchecked	Unchecked	Unchecked	Unchecked	Unchecked	Unchecked	Unchecked	Unchecked	Abongile		Unchecked	Unchecked	Unchecked	Unchecked	Unchecked	Unchecked	Unchecked	Unchecked	Unchecked																			No	Client's main number is on voicemail. Alternative number is not picked up. I tried 3 times different days from 25th of June
237	Visit0 (Arm 1: Phase 1)	Follow-up survey phase 1	4	2018/04/25	2018/07/25	3 months	Checked	Unchecked	Unchecked	Unchecked	Unchecked	Unchecked	Unchecked	Unchecked	Unchecked	Abongile		Unchecked	Unchecked	Unchecked	Unchecked	Unchecked	Unchecked	Unchecked	Unchecked	Unchecked																			No	Client's main number is on voicemail. Alternative number is not picked up. Phone rings & even when I try with an alternative number
241	Visit0 (Arm 1: Phase 1)	Follow-up survey phase 1	1	2018/05/07	2018/06/07	1 month	Unchecked	Unchecked	Unchecked	Unchecked	Unchecked	Unchecked	Unchecked	Checked	Unchecked	Happy		Unchecked	Unchecked	Unchecked	Unchecked	Unchecked	Unchecked	Unchecked	Checked	Unchecked													Yes	3018/05/08					Yes
26	Visit0 (Arm 1: Phase 1)	Follow-up survey phase 1	1	2018/02/21	2018/03/26	1 month	Unchecked	Unchecked	Unchecked	Unchecked	Unchecked	Unchecked	Unchecked	Checked	Unchecked	Sponono		Unchecked	Unchecked	Unchecked	Unchecked	Unchecked	Unchecked	Unchecked	Checked	Unchecked													Yes	2018/03/06					Yes
260	Visit0 (Arm 1: Phase 1)	Follow-up survey phase 1	1	2018/05/28	2018/07/02	1 month	Checked	Unchecked	Unchecked	Unchecked	Unchecked	Unchecked	Unchecked	Unchecked	Unchecked	Abongile		Checked	Unchecked	Unchecked	Unchecked	Unchecked	Unchecked	Unchecked	Unchecked	Unchecked	Yes	2018/06/04																	Yes
261	Visit0 (Arm 1: Phase 1)	Follow-up survey phase 1	1	2018/05/15	2018/06/18	1 month	Checked	Unchecked	Unchecked	Unchecked	Unchecked	Unchecked	Unchecked	Unchecked	Unchecked	Tshililo		Checked	Unchecked	Unchecked	Unchecked	Unchecked	Unchecked	Unchecked	Unchecked	Unchecked	Yes	2018/05/29																	Yes
269	Visit0 (Arm 1: Phase 1)	Follow-up survey phase 1	1	2018/05/14	2018/06/14	1 month	Unchecked	Unchecked	Unchecked	Unchecked	Unchecked	Unchecked	Unchecked	Checked	Unchecked	Abongile		Unchecked	Unchecked	Unchecked	Unchecked	Unchecked	Unchecked	Unchecked	Checked	Unchecked													Yes	2018/05/16					Yes
28	Visit0 (Arm 1: Phase 1)	Follow-up survey phase 1	1	2018/02/21	2018/03/27	1 month	Checked	Unchecked	Unchecked	Unchecked	Unchecked	Unchecked	Unchecked	Unchecked	Unchecked	Sponono		Unchecked	Unchecked	Unchecked	Unchecked	Unchecked	Unchecked	Unchecked	Unchecked	Unchecked																			No	Not yet ready to start treatment, prefers to do 6 months cd4 count checks. Refused to take referral letter.	No		not ready to start treatment and refused referalnothing
28	Visit0 (Arm 1: Phase 1)	Follow-up survey phase 1	2	2018/02/21	2018/03/27	2 months	Checked	Unchecked	Unchecked	Unchecked	Unchecked	Unchecked	Unchecked	Unchecked	Unchecked	Sponono		Unchecked	Unchecked	Unchecked	Unchecked	Unchecked	Unchecked	Unchecked	Unchecked	Unchecked																			No	Not yet ready to start treatment. Prefers to do 6 month CD4 count checks at our clinic.	No		Not yet ready to start ART, prefers to do 6 month CD4 checks at our clinic.
28	Visit0 (Arm 1: Phase 1)	Follow-up survey phase 1	4	2018/02/21	2018/05/22	3 months	Checked	Unchecked	Unchecked	Unchecked	Unchecked	Unchecked	Unchecked	Unchecked	Unchecked	Happy		Unchecked	Unchecked	Unchecked	Unchecked	Unchecked	Unchecked	Unchecked	Unchecked	Unchecked																			No	Not ready to go.	No		Don't want to start treatment yet
284	Visit0 (Arm 1: Phase 1)	Follow-up survey phase 1	1	2018/05/03	2018/06/04	1 month	Unchecked	Unchecked	Unchecked	Unchecked	Unchecked	Unchecked	Checked	Unchecked	Unchecked	Happy		Unchecked	Unchecked	Unchecked	Unchecked	Unchecked	Unchecked	Checked	Unchecked	Unchecked											Yes	2018/05/07							Yes
289	Visit0 (Arm 1: Phase 1)	Follow-up survey phase 1	1	2018/05/21	2018/06/22	1 month	Unchecked	Checked	Unchecked	Unchecked	Unchecked	Unchecked	Unchecked	Unchecked	Unchecked	Happy		Unchecked	Unchecked	Unchecked	Unchecked	Unchecked	Unchecked	Unchecked	Unchecked	Unchecked																			No	Busy with exams and assignments	Yes	Within the month
289	Visit0 (Arm 1: Phase 1)	Follow-up survey phase 1	2	2018/05/21	2018/07/23	2 months	Unchecked	Checked	Unchecked	Unchecked	Unchecked	Unchecked	Unchecked	Unchecked	Unchecked			Unchecked	Unchecked	Unchecked	Unchecked	Unchecked	Unchecked	Unchecked	Unchecked	Unchecked																			No	Phone rings with no answer
289	Visit0 (Arm 1: Phase 1)	Follow-up survey phase 1	3	2018/05/21	2018/08/23	3 months	Unchecked	Checked	Unchecked	Unchecked	Unchecked	Unchecked	Unchecked	Unchecked	Unchecked	Happy		Unchecked	Unchecked	Unchecked	Unchecked	Unchecked	Unchecked	Unchecked	Unchecked	Unchecked																			No	Phone is on voicemail
290	Visit0 (Arm 1: Phase 1)	Follow-up survey phase 1	1	2018/05/22	2018/06/22	1 month	Checked	Unchecked	Unchecked	Unchecked	Unchecked	Unchecked	Unchecked	Unchecked	Unchecked	Happy		Unchecked	Unchecked	Unchecked	Unchecked	Unchecked	Unchecked	Unchecked	Unchecked	Unchecked																			No	Phone rings no answer
290	Visit0 (Arm 1: Phase 1)	Follow-up survey phase 1	2	2018/05/22	2018/07/22	2 months	Checked	Unchecked	Unchecked	Unchecked	Unchecked	Unchecked	Unchecked	Unchecked	Unchecked	Happy		Checked	Unchecked	Unchecked	Unchecked	Unchecked	Unchecked	Unchecked	Unchecked	Unchecked	Yes	2018/06/09																	Yes
292	Visit0 (Arm 1: Phase 1)	Follow-up survey phase 1	1	2018/05/18	2018/06/18	1 month	Unchecked	Unchecked	Unchecked	Unchecked	Unchecked	Unchecked	Unchecked	Checked	Unchecked	Abongile		Unchecked	Unchecked	Unchecked	Unchecked	Unchecked	Unchecked	Unchecked	Checked	Unchecked													Yes	2018/05/29					Yes
294	Visit0 (Arm 1: Phase 1)	Follow-up survey phase 1	1	2018/05/22	2018/06/22	1 month	Checked	Unchecked	Unchecked	Unchecked	Unchecked	Unchecked	Unchecked	Unchecked	Unchecked	Tshililo		Checked	Unchecked	Unchecked	Unchecked	Unchecked	Unchecked	Unchecked	Unchecked	Unchecked	Yes	2018/05/29																	Yes
307	Visit0 (Arm 1: Phase 1)	Follow-up survey phase 1	1	2018/05/23	2018/06/26	1 month	Unchecked	Unchecked	Unchecked	Unchecked	Unchecked	Unchecked	Unchecked	Checked	Unchecked	Abongile		Unchecked	Unchecked	Unchecked	Unchecked	Unchecked	Unchecked	Unchecked	Unchecked	Unchecked																			No	Client is not picking up his phone, He hasn't provided alternative number. I tried calling even with a different number i.e. cell phone instead of landline but he is not picking up
307	Visit0 (Arm 1: Phase 1)	Follow-up survey phase 1	2	2018/05/23	2018/07/25	2 months	Unchecked	Unchecked	Unchecked	Unchecked	Unchecked	Unchecked	Unchecked	Checked	Unchecked	Abongile		Unchecked	Unchecked	Unchecked	Unchecked	Unchecked	Unchecked	Unchecked	Checked	Unchecked													Yes	2018/06/28					Yes
309	Visit0 (Arm 1: Phase 1)	Follow-up survey phase 1	1	2018/05/29	2018/07/02	1 month	Checked	Unchecked	Unchecked	Unchecked	Unchecked	Unchecked	Unchecked	Unchecked	Unchecked	Tshililo		Checked	Unchecked	Unchecked	Unchecked	Unchecked	Unchecked	Unchecked	Unchecked	Unchecked	Yes	2018/06/01																	Yes
312	Visit0 (Arm 1: Phase 1)	Follow-up survey phase 1	1	2018/05/29	2018/07/02	1 month	Checked	Unchecked	Unchecked	Unchecked	Unchecked	Unchecked	Unchecked	Unchecked	Unchecked	Tshililo		Unchecked	Unchecked	Unchecked	Unchecked	Unchecked	Unchecked	Unchecked	Unchecked	Unchecked																			No	All contact numbers are on voicemail
312	Visit0 (Arm 1: Phase 1)	Follow-up survey phase 1	2	2018/05/29	2018/07/30	2 months	Checked	Unchecked	Unchecked	Unchecked	Unchecked	Unchecked	Unchecked	Unchecked	Unchecked	Tshililo		Unchecked	Unchecked	Unchecked	Unchecked	Unchecked	Unchecked	Unchecked	Unchecked	Unchecked																			No	client not yet going to the clinic ; promised to go when he is free
312	Visit0 (Arm 1: Phase 1)	Follow-up survey phase 1	3	2018/05/29	2018/08/31	3 months	Checked	Unchecked	Unchecked	Unchecked	Unchecked	Unchecked	Unchecked	Unchecked	Unchecked	Sponono		Unchecked	Unchecked	Unchecked	Unchecked	Unchecked	Unchecked	Unchecked	Unchecked	Unchecked																			No	Phone rings and Is not answered.
315	Visit0 (Arm 1: Phase 1)	Follow-up survey phase 1	1	2018/05/30	2018/07/09	1 month	Checked	Unchecked	Unchecked	Unchecked	Unchecked	Unchecked	Unchecked	Unchecked	Unchecked	Abongile		Unchecked	Unchecked	Unchecked	Unchecked	Unchecked	Unchecked	Unchecked	Unchecked	Unchecked																			No	Client's phone is on voicemail. I tried 3 different days. I called alternative number & mother is no longer staying with her & she could not provide me with an alternative number
315	Visit0 (Arm 1: Phase 1)	Follow-up survey phase 1	2	2018/05/30	2018/07/31	2 months	Checked	Unchecked	Unchecked	Unchecked	Unchecked	Unchecked	Unchecked	Unchecked	Unchecked	Abongile		Unchecked	Unchecked	Unchecked	Unchecked	Unchecked	Unchecked	Unchecked	Unchecked	Unchecked																			No	Client's phone is still voice mail. Mother is not staying with Palesa. She couldn't provide alternative number
315	Visit0 (Arm 1: Phase 1)	Follow-up survey phase 1	3	2018/05/30	2018/08/31	3 months	Checked	Unchecked	Unchecked	Unchecked	Unchecked	Unchecked	Unchecked	Unchecked	Unchecked	Abongile		Unchecked	Unchecked	Unchecked	Unchecked	Unchecked	Unchecked	Unchecked	Unchecked	Unchecked																			No	Client is still not available on the phone. Palesa's Mom gave me an alternative number that got through to a complete stranger
316	Visit0 (Arm 1: Phase 1)	Follow-up survey phase 1	1	2018/05/29	2018/07/02	1 month	Unchecked	Unchecked	Unchecked	Unchecked	Unchecked	Unchecked	Unchecked	Checked	Unchecked	Happy		Unchecked	Unchecked	Unchecked	Unchecked	Unchecked	Unchecked	Unchecked	Checked	Unchecked													Yes	2018/06/04					Yes
318	Visit0 (Arm 1: Phase 1)	Follow-up survey phase 1	1	2018/05/30	2018/07/02	1 month	Checked	Unchecked	Unchecked	Unchecked	Unchecked	Unchecked	Unchecked	Unchecked	Unchecked	Happy		Checked	Unchecked	Unchecked	Unchecked	Unchecked	Unchecked	Unchecked	Unchecked	Unchecked	Yes	2018/06/27																	Yes
318	Visit0 (Arm 1: Phase 1)	Follow-up survey phase 1	2	2018/05/30	2018/07/30	2 months	Checked	Unchecked	Unchecked	Unchecked	Unchecked	Unchecked	Unchecked	Unchecked	Unchecked	Happy		Checked	Unchecked	Unchecked	Unchecked	Unchecked	Unchecked	Unchecked	Unchecked	Unchecked	Yes	2018/07/26																	Yes
322	Visit0 (Arm 1: Phase 1)	Follow-up survey phase 1	1	2018/06/04	2018/07/05	1 month	Unchecked	Unchecked	Unchecked	Unchecked	Unchecked	Unchecked	Unchecked	Checked	Unchecked	Happy		Unchecked	Unchecked	Unchecked	Unchecked	Unchecked	Unchecked	Unchecked	Unchecked	Unchecked																			No	haven't had a chance	Yes	Within the month
322	Visit0 (Arm 1: Phase 1)	Follow-up survey phase 1	2	2018/06/04	2018/08/06	2 months	Unchecked	Unchecked	Unchecked	Unchecked	Unchecked	Unchecked	Unchecked	Checked	Unchecked	Happy		Unchecked	Unchecked	Unchecked	Unchecked	Unchecked	Unchecked	Unchecked	Checked	Unchecked													Yes	2018/08/06					Yes
327	Visit0 (Arm 1: Phase 1)	Follow-up survey phase 1	1	2018/06/05	2018/07/05	1 month	Checked	Unchecked	Unchecked	Unchecked	Unchecked	Unchecked	Unchecked	Unchecked	Unchecked	Tshililo		Checked	Unchecked	Unchecked	Unchecked	Unchecked	Unchecked	Unchecked	Unchecked	Unchecked	Yes	2018/06/06																	Yes
328	Visit0 (Arm 1: Phase 1)	Follow-up survey phase 1	1	2018/06/06	2018/07/10	1 month	Checked	Unchecked	Unchecked	Unchecked	Unchecked	Unchecked	Unchecked	Unchecked	Unchecked	Abongile		Unchecked	Unchecked	Unchecked	Unchecked	Unchecked	Unchecked	Unchecked	Unchecked	Unchecked																			No	Client has not yet gone to the clinic, she had to go home for funeral.I'll follow up again on Month 2.
328	Visit0 (Arm 1: Phase 1)	Follow-up survey phase 1	2	2018/06/06	2018/08/06	2 months	Checked	Unchecked	Unchecked	Unchecked	Unchecked	Unchecked	Unchecked	Unchecked	Unchecked	Abongile		Unchecked	Unchecked	Unchecked	Unchecked	Unchecked	Unchecked	Unchecked	Unchecked	Unchecked																			No	Client doesn't have money to go to the clinic & she is not comfortable going to Koosi because there is family member & Diepkloof clinic is her hood so she is not comfortable but she is making a plan
328	Visit0 (Arm 1: Phase 1)	Follow-up survey phase 1	3	2018/06/06	2018/09/06	3 months	Checked	Unchecked	Unchecked	Unchecked	Unchecked	Unchecked	Unchecked	Unchecked	Unchecked	Abongile		Unchecked	Unchecked	Unchecked	Unchecked	Unchecked	Unchecked	Unchecked	Unchecked	Unchecked																			No	Client's phone is not on service. I contacted her sister but she is not staying with her anymore & she couldn't provide me with any other alternative no.
331	Visit0 (Arm 1: Phase 1)	Follow-up survey phase 1	1	2018/06/11	2018/07/11	1 month	Unchecked	Unchecked	Unchecked	Unchecked	Unchecked	Unchecked	Unchecked	Checked	Unchecked	Tshililo		Unchecked	Unchecked	Unchecked	Unchecked	Unchecked	Unchecked	Unchecked	Checked	Unchecked													Yes	2018/06/12					Yes
336	Visit0 (Arm 1: Phase 1)	Follow-up survey phase 1	1	2018/06/11	2018/07/12	1 month	Checked	Unchecked	Unchecked	Unchecked	Unchecked	Unchecked	Unchecked	Unchecked	Unchecked	Tshililo		Checked	Unchecked	Unchecked	Unchecked	Unchecked	Unchecked	Unchecked	Unchecked	Unchecked	Yes	2018/06/12																	Yes
341	Visit0 (Arm 1: Phase 1)	Follow-up survey phase 1	1	2018/06/11	2018/07/13	1 month	Checked	Unchecked	Unchecked	Unchecked	Unchecked	Unchecked	Unchecked	Unchecked	Unchecked	Abongile		Checked	Unchecked	Unchecked	Unchecked	Unchecked	Unchecked	Unchecked	Unchecked	Unchecked	Yes	2018/06/20																	Yes
342	Visit0 (Arm 1: Phase 1)	Follow-up survey phase 1	1	2018/06/08	2018/07/09	1 month	Unchecked	Unchecked	Unchecked	Unchecked	Unchecked	Unchecked	Unchecked	Checked	Unchecked	Happy		Unchecked	Unchecked	Unchecked	Unchecked	Unchecked	Unchecked	Unchecked	Checked	Unchecked													Yes	2018/06/26					Yes
347	Visit0 (Arm 1: Phase 1)	Follow-up survey phase 1	1	2018/06/11	2018/07/11	1 month	Checked	Unchecked	Unchecked	Unchecked	Unchecked	Unchecked	Unchecked	Unchecked	Unchecked	Happy		Unchecked	Unchecked	Unchecked	Unchecked	Unchecked	Unchecked	Unchecked	Unchecked	Unchecked																			No	Participant doesnt have a reason for not going to her referral point.	Yes	Within the month
347	Visit0 (Arm 1: Phase 1)	Follow-up survey phase 1	2	2018/06/11	2018/08/12	2 months	Checked	Unchecked	Unchecked	Unchecked	Unchecked	Unchecked	Unchecked	Unchecked	Unchecked	Happy		Unchecked	Unchecked	Unchecked	Unchecked	Unchecked	Unchecked	Unchecked	Unchecked	Unchecked																			No	participant answers the phone and keeps quiet.
35	Visit0 (Arm 1: Phase 1)	Follow-up survey phase 1	1	2018/02/19	2018/03/27	1 month	Checked	Checked	Unchecked	Unchecked	Unchecked	Unchecked	Unchecked	Unchecked	Unchecked	Sponono		Unchecked	Unchecked	Unchecked	Unchecked	Unchecked	Unchecked	Unchecked	Unchecked	Unchecked																			No	She says she does not have any money for transport, and will only go when she has money.	Yes	Within 2 months
35	Visit0 (Arm 1: Phase 1)	Follow-up survey phase 1	2	2018/02/19		2 months	Checked	Checked	Unchecked	Unchecked	Unchecked	Unchecked	Unchecked	Unchecked	Unchecked			Unchecked	Unchecked	Unchecked	Unchecked	Unchecked	Unchecked	Unchecked	Unchecked	Unchecked
350	Visit0 (Arm 1: Phase 1)	Follow-up survey phase 1	1	2018/06/14	2018/07/13	1 month	Checked	Unchecked	Unchecked	Unchecked	Unchecked	Unchecked	Unchecked	Unchecked	Unchecked	Tshililo		Checked	Unchecked	Unchecked	Unchecked	Unchecked	Unchecked	Unchecked	Unchecked	Unchecked	Yes	2018/06/28																	Yes
352	Visit0 (Arm 1: Phase 1)	Follow-up survey phase 1	1	2018/06/11	2018/07/11	1 month	Checked	Unchecked	Unchecked	Unchecked	Unchecked	Unchecked	Unchecked	Unchecked	Unchecked	Happy		Checked	Unchecked	Unchecked	Unchecked	Unchecked	Unchecked	Unchecked	Unchecked	Unchecked	Yes	2018/06/11																	Yes
37	Visit0 (Arm 1: Phase 1)	Follow-up survey phase 1	1	2018/02/20	2018/03/20	1 month	Unchecked	Unchecked	Checked	Unchecked	Unchecked	Unchecked	Unchecked	Checked	Unchecked	Abongile		Unchecked	Unchecked	Checked	Unchecked	Unchecked	Unchecked	Unchecked	Checked	Unchecked					Yes	2018/03/02							Yes	2018/03/02					Yes
43	Visit0 (Arm 1: Phase 1)	Follow-up survey phase 1	1	2018/02/23	2018/03/26	1 month	Unchecked	Unchecked	Unchecked	Unchecked	Unchecked	Unchecked	Unchecked	Checked	Unchecked	Sponono		Unchecked	Unchecked	Unchecked	Unchecked	Unchecked	Unchecked	Unchecked	Unchecked	Unchecked																			No	Client is busy at work and does not get a chance to go to the clinic	Yes	Within 2 months
43	Visit0 (Arm 1: Phase 1)	Follow-up survey phase 1	2	2018/02/23	2018/04/23	2 months	Unchecked	Unchecked	Unchecked	Unchecked	Unchecked	Unchecked	Unchecked	Checked	Unchecked	Happy		Unchecked	Unchecked	Unchecked	Unchecked	Unchecked	Unchecked	Unchecked	Unchecked	Unchecked																			No	Phone on voicemail.
43	Visit0 (Arm 1: Phase 1)	Follow-up survey phase 1	3	2018/02/23	2018/05/24	3 months	Unchecked	Unchecked	Unchecked	Unchecked	Unchecked	Unchecked	Unchecked	Checked	Unchecked	Happy		Unchecked	Unchecked	Unchecked	Unchecked	Unchecked	Unchecked	Unchecked	Unchecked	Unchecked																			No	Phone goes straight to voicemail, second contact it just rings
44	Visit0 (Arm 1: Phase 1)	Follow-up survey phase 1	1	2018/02/22	2018/04/10	1 month	Checked	Unchecked	Unchecked	Unchecked	Unchecked	Unchecked	Unchecked	Unchecked	Unchecked	Happy		Checked	Unchecked	Unchecked	Unchecked	Unchecked	Unchecked	Unchecked	Unchecked	Unchecked	Yes	2018/03/01																	Yes
48	Visit0 (Arm 1: Phase 1)	Follow-up survey phase 1	1	2018/02/27	2018/03/28	1 month	Unchecked	Unchecked	Unchecked	Unchecked	Unchecked	Unchecked	Unchecked	Checked	Unchecked	Sponono		Unchecked	Unchecked	Unchecked	Unchecked	Unchecked	Unchecked	Unchecked	Unchecked	Unchecked																			No	Clients phone is on voicemail, follow up to be made and month 2	Don't know
48	Visit0 (Arm 1: Phase 1)	Follow-up survey phase 1	2	2018/02/27	2018/05/03	2 months	Unchecked	Unchecked	Unchecked	Unchecked	Unchecked	Unchecked	Unchecked	Checked	Unchecked	Abongile		Unchecked	Unchecked	Unchecked	Unchecked	Unchecked	Unchecked	Unchecked	Unchecked	Unchecked																			No	Client is not picking up the phone, I had been trying since the 2nd of May. I'll follow up on the 3rd month
48	Visit0 (Arm 1: Phase 1)	Follow-up survey phase 1	3	2018/02/27	2018/05/29	3 months	Unchecked	Unchecked	Unchecked	Unchecked	Unchecked	Unchecked	Unchecked	Checked	Unchecked	Abongile		Unchecked	Unchecked	Unchecked	Unchecked	Unchecked	Unchecked	Unchecked	Unchecked	Unchecked																			No	I got hold of the client. He verbalised that he never went to the clinic & he will not go. He is not ready to start treatment in case at the clinic, they'd want to initiate him
54	Visit0 (Arm 1: Phase 1)	Follow-up survey phase 1	1	2018/02/22	2018/03/26	1 month	Checked	Unchecked	Checked	Unchecked	Unchecked	Unchecked	Unchecked	Unchecked	Unchecked	Sponono		Unchecked	Unchecked	Checked	Unchecked	Unchecked	Unchecked	Unchecked	Unchecked	Unchecked					Yes	2018/03/28													No
55	Visit0 (Arm 1: Phase 1)	Follow-up survey phase 1	1	2018/02/27	2018/04/09	1 month	Unchecked	Checked	Unchecked	Unchecked	Unchecked	Unchecked	Unchecked	Checked	Unchecked	Sponono		Unchecked	Checked	Unchecked	Unchecked	Unchecked	Unchecked	Unchecked	Checked	Unchecked			Yes	2018/04/03									Yes	2018/04/03					Yes
59	Visit0 (Arm 1: Phase 1)	Follow-up survey phase 1	1	2018/03/06	2018/04/06	1 month	Unchecked	Unchecked	Unchecked	Unchecked	Unchecked	Unchecked	Unchecked	Checked	Unchecked	Abongile		Unchecked	Unchecked	Unchecked	Unchecked	Unchecked	Unchecked	Unchecked	Checked	Unchecked													Yes	2018/03/08					Yes
63	Visit0 (Arm 1: Phase 1)	Follow-up survey phase 1	1	2018/03/01	2018/04/03	1 month	Unchecked	Checked	Unchecked	Unchecked	Unchecked	Unchecked	Checked	Unchecked	Unchecked	Tshililo		Unchecked	Unchecked	Unchecked	Unchecked	Unchecked	Unchecked	Unchecked	Unchecked	Unchecked																			No	Counsellor attempted to contact participant and all calls went to voicemail.
63	Visit0 (Arm 1: Phase 1)	Follow-up survey phase 1	2	2018/03/01	2018/05/02	2 months	Unchecked	Checked	Unchecked	Unchecked	Unchecked	Unchecked	Checked	Unchecked	Unchecked	Tshililo		Unchecked	Unchecked	Unchecked	Unchecked	Unchecked	Unchecked	Unchecked	Unchecked	Unchecked																			No	Still her phone is on voicemail. I called next of kin, says she went to Lesotho
63	Visit0 (Arm 1: Phase 1)	Follow-up survey phase 1	3	2018/03/01	2018/06/01	3 months	Unchecked	Checked	Unchecked	Unchecked	Unchecked	Unchecked	Checked	Unchecked	Unchecked	Tshililo		Unchecked	Unchecked	Unchecked	Unchecked	Unchecked	Unchecked	Unchecked	Unchecked	Unchecked																			No	Phone is on voicemail
64	Visit0 (Arm 1: Phase 1)	Follow-up survey phase 1	1	2018/02/26	2018/04/09	1 month	Checked	Unchecked	Unchecked	Unchecked	Unchecked	Unchecked	Unchecked	Unchecked	Unchecked	Sponono		Unchecked	Unchecked	Unchecked	Unchecked	Unchecked	Unchecked	Unchecked	Unchecked	Unchecked																			No	Participant refuses to answer our questions, answers the phone but drops it when he hears its zazi staff
64	Visit0 (Arm 1: Phase 1)	Follow-up survey phase 1	2	2018/02/26	2018/04/26	2 months	Checked	Unchecked	Unchecked	Unchecked	Unchecked	Unchecked	Unchecked	Unchecked	Unchecked	Happy		Unchecked	Unchecked	Unchecked	Unchecked	Unchecked	Unchecked	Unchecked	Unchecked	Unchecked																			No	Phone straight to voice mail.
64	Visit0 (Arm 1: Phase 1)	Follow-up survey phase 1	3	2018/02/26	2018/05/25	3 months	Checked	Unchecked	Unchecked	Unchecked	Unchecked	Unchecked	Unchecked	Unchecked	Unchecked	Happy		Unchecked	Unchecked	Unchecked	Unchecked	Unchecked	Unchecked	Unchecked	Unchecked	Unchecked																			No	Phone goes straight to voice mail, second contact can't contact him also
65	Visit0 (Arm 1: Phase 1)	Follow-up survey phase 1	1	2018/02/21	2018/03/26	1 month	Checked	Unchecked	Unchecked	Unchecked	Unchecked	Unchecked	Unchecked	Unchecked	Unchecked	Sponono		Checked	Unchecked	Unchecked	Unchecked	Unchecked	Unchecked	Unchecked	Unchecked	Unchecked	Yes	2018/03/15																	Yes
67	Visit0 (Arm 1: Phase 1)	Follow-up survey phase 1	1	2018/03/02	2018/04/03	1 month	Unchecked	Unchecked	Unchecked	Unchecked	Unchecked	Unchecked	Unchecked	Checked	Unchecked	Abongile		Unchecked	Unchecked	Unchecked	Unchecked	Unchecked	Unchecked	Unchecked	Checked	Unchecked													Yes	2018/03/16					Yes
72	Visit0 (Arm 1: Phase 1)	Follow-up survey phase 1	1	2018/02/19	2018/03/27	1 month	Unchecked	Unchecked	Unchecked	Unchecked	Unchecked	Unchecked	Unchecked	Checked	Unchecked	Sponono		Unchecked	Unchecked	Unchecked	Unchecked	Unchecked	Unchecked	Unchecked	Unchecked	Unchecked																			No	She verbalised she has relocated due to work, she will go to clinic near her in the vaal.	Yes	Within 2 months
72	Visit0 (Arm 1: Phase 1)	Follow-up survey phase 1	2	2018/02/19	2018/04/19	2 months	Unchecked	Unchecked	Unchecked	Unchecked	Unchecked	Unchecked	Unchecked	Checked	Unchecked	Tshililo		Unchecked	Unchecked	Unchecked	Unchecked	Unchecked	Unchecked	Unchecked	Unchecked	Unchecked																			No	Client promised to go to local tomorrow	Yes	This week
72	Visit0 (Arm 1: Phase 1)	Follow-up survey phase 1	3	2018/02/19	2018/05/22	3 months	Unchecked	Unchecked	Unchecked	Unchecked	Unchecked	Unchecked	Unchecked	Checked	Unchecked	Tshililo		Unchecked	Unchecked	Unchecked	Unchecked	Unchecked	Unchecked	Unchecked	Unchecked	Unchecked																			No	Client no longer holds our calls
78	Visit0 (Arm 1: Phase 1)	Follow-up survey phase 1	1	2018/03/05	2018/04/06	1 month	Unchecked	Unchecked	Checked	Unchecked	Unchecked	Unchecked	Unchecked	Unchecked	Unchecked	Happy		Unchecked	Unchecked	Unchecked	Unchecked	Unchecked	Unchecked	Unchecked	Unchecked	Unchecked																			No	Participants phone is on voicemail and was contacted several times
78	Visit0 (Arm 1: Phase 1)	Follow-up survey phase 1	2	2018/03/05	2018/05/10	2 months	Unchecked	Unchecked	Checked	Unchecked	Unchecked	Unchecked	Unchecked	Unchecked	Unchecked	Happy		Unchecked	Unchecked	Unchecked	Unchecked	Unchecked	Unchecked	Unchecked	Unchecked	Unchecked																			No	Participants phone not available
78	Visit0 (Arm 1: Phase 1)	Follow-up survey phase 1	3	2018/03/05	2018/06/05	3 months	Unchecked	Unchecked	Checked	Unchecked	Unchecked	Unchecked	Unchecked	Unchecked	Unchecked	Happy		Unchecked	Unchecked	Unchecked	Unchecked	Unchecked	Unchecked	Unchecked	Unchecked	Unchecked																			No	number not availble when calling
81	Visit0 (Arm 1: Phase 1)	Follow-up survey phase 1	1	2018/03/09	2018/03/14	1 month	Unchecked	Unchecked	Unchecked	Unchecked	Unchecked	Unchecked	Unchecked	Checked	Unchecked	Other	Kate Hopkins	Unchecked	Unchecked	Unchecked	Unchecked	Unchecked	Unchecked	Unchecked	Checked	Unchecked													Yes	2018/03/12					Yes
90	Visit0 (Arm 1: Phase 1)	Follow-up survey phase 1	1	2018/03/12	2018/04/03	1 month	Unchecked	Unchecked	Unchecked	Unchecked	Unchecked	Unchecked	Unchecked	Checked	Unchecked	Sponono		Unchecked	Unchecked	Unchecked	Unchecked	Unchecked	Unchecked	Unchecked	Checked	Unchecked													Yes	2018/04/03					Yes
92	Visit0 (Arm 1: Phase 1)	Follow-up survey phase 1	1	2018/03/12	2018/04/23	1 month	Unchecked	Checked	Unchecked	Unchecked	Unchecked	Unchecked	Unchecked	Unchecked	Unchecked	Sponono		Unchecked	Unchecked	Unchecked	Unchecked	Unchecked	Unchecked	Unchecked	Unchecked	Unchecked																			No	Nurse tried to call client, and her phone goes straight to voicemail.
92	Visit0 (Arm 1: Phase 1)	Follow-up survey phase 1	2	2018/03/12	2018/05/14	2 months	Unchecked	Checked	Unchecked	Unchecked	Unchecked	Unchecked	Unchecked	Unchecked	Unchecked	Happy		Unchecked	Unchecked	Unchecked	Unchecked	Unchecked	Unchecked	Unchecked	Unchecked	Unchecked																			No	Phone goes straight to voicemail
92	Visit0 (Arm 1: Phase 1)	Follow-up survey phase 1	3	2018/03/12		3 months	Unchecked	Checked	Unchecked	Unchecked	Unchecked	Unchecked	Unchecked	Unchecked	Unchecked	Happy		Unchecked	Unchecked	Unchecked	Unchecked	Unchecked	Unchecked	Unchecked	Unchecked	Unchecked
[truncated: 30 more columns]
