# Supplementary material for: Does peer-navigated linkage to care work? A cross-sectional study of active linkage to care within an integrated non-communicable disease-HIV testing centre for adults in Soweto, South Africa
Source: PLoS One. 2020 Oct 22;15(10):e0241014. doi: 10.1371/journal.pone.0241014 (PMC7580918; doi:10.1371/journal.pone.0241014)
Supplement: S1 Dataset — (ZIP) [file pone.0241014.s003.zip › PLOSONE_FOLLOWUP_PHASE2.csv]

Record ID	Event Name	Repeat Instrument	Repeat Instance	Original Screening Date phase 2	Actual Date phase 2	Follow-up call	Did client want help of Linkage Navigator	Client was referred for (tick all that apply): (choice=ART clinic)	Client was referred for (tick all that apply): (choice=STI clinic)	Client was referred for (tick all that apply): (choice=TB clinic)	Client was referred for (tick all that apply): (choice=VMMC)	Client was referred for (tick all that apply): (choice=PMTCT)	Client was referred for (tick all that apply): (choice=PrEP)	Client was referred for (tick all that apply): (choice=FP)	Client was referred for (tick all that apply): (choice=High/low BP)	Client was referred for (tick all that apply): (choice=High Blood Sugar)	Client was referred for (tick all that apply): (choice=High Blood Cholesterol)	Client was referred for (tick all that apply): (choice=Gynecology)	Client was referred for (tick all that apply): (choice=GBV)	Name of staff member calling:	Specify other staff member calling phase 2	1. What referral appointment(s) did you take the client to today? (tick all that apply) (choice=ART clinic)	1. What referral appointment(s) did you take the client to today? (tick all that apply) (choice=STI clinic)	1. What referral appointment(s) did you take the client to today? (tick all that apply) (choice=TB clinic)	1. What referral appointment(s) did you take the client to today? (tick all that apply) (choice=VMMC)	1. What referral appointment(s) did you take the client to today? (tick all that apply) (choice=PMTCT)	1. What referral appointment(s) did you take the client to today? (tick all that apply) (choice=PrEP)	1. What referral appointment(s) did you take the client to today? (tick all that apply) (choice=FP)	1. What referral appointment(s) did you take the client to today? (tick all that apply) (choice=High/low BP)	1. What referral appointment(s) did you take the client to today? (tick all that apply) (choice=High Blood Sugar)	1. What referral appointment(s) did you take the client to today? (tick all that apply) (choice=High Blood Cholesterol)	1. What referral appointment(s) did you take the client to today? (tick all that apply) (choice=Gynecology)	1. What referral appointment(s) did you take the client to today? (tick all that apply) (choice=GBV)	Was the client referred on treatment the same day?	2. If yes, Do you know if the client was initiated on treatment for anything? (tick all that apply) (choice=ART)	2. If yes, Do you know if the client was initiated on treatment for anything? (tick all that apply) (choice=STI)	2. If yes, Do you know if the client was initiated on treatment for anything? (tick all that apply) (choice=TB)	2. If yes, Do you know if the client was initiated on treatment for anything? (tick all that apply) (choice=High/low BP)	2. If yes, Do you know if the client was initiated on treatment for anything? (tick all that apply) (choice=High Blood Sugar)	2. If yes, Do you know if the client was initiated on treatment for anything? (tick all that apply) (choice=High Blood Cholester	If no, why was client not initiated on treatment?	3. Was using the service of a Linkage Navigator helpful?	3a. Yes, why:	3b. No, why	4. Would you have preferred to have gone to your referral appointments alone?	4a. Yes, why alone	4b. No, why not alone	5. Was client linkage to ART confirmed by TIER.NET?	5a. if yes, date of art initiation on tire
353	Visit0 (Arm 2: Phase 2)	Follow-up survey phase 2	1	2018/06/18	2018/07/02	2 weeks	No	Checked	Unchecked	Unchecked	Unchecked	Unchecked	Unchecked	Unchecked	Unchecked	Unchecked	Unchecked	Unchecked	Unchecked	Other	Priscilla Ngoveni	Unchecked	Unchecked	Unchecked	Unchecked	Unchecked	Unchecked	Unchecked	Unchecked	Unchecked	Unchecked	Unchecked	Unchecked		0	0	0	0	0	0
353	Visit0 (Arm 2: Phase 2)	Follow-up survey phase 2	2	2018/06/18	2018/07/18	1 month	No	Checked	Unchecked	Unchecked	Unchecked	Unchecked	Unchecked	Unchecked	Unchecked	Unchecked	Unchecked	Unchecked	Unchecked	Other	Priscilla Ngoveni	Unchecked	Unchecked	Unchecked	Unchecked	Unchecked	Unchecked	Unchecked	Unchecked	Unchecked	Unchecked	Unchecked	Unchecked		0	0	0	0	0	0
353	Visit0 (Arm 2: Phase 2)	Follow-up survey phase 2	3	2018/06/18	2018/08/17	2 months	No	Checked	Unchecked	Unchecked	Unchecked	Unchecked	Unchecked	Unchecked	Unchecked	Unchecked	Unchecked	Unchecked	Unchecked	Other	Priscilla Ngoveni	Unchecked	Unchecked	Unchecked	Unchecked	Unchecked	Unchecked	Unchecked	Unchecked	Unchecked	Unchecked	Unchecked	Unchecked		0	0	0	0	0	0
353	Visit0 (Arm 2: Phase 2)	Follow-up survey phase 2	4	2018/06/18	2018/09/18	3 months	No	Checked	Unchecked	Unchecked	Unchecked	Unchecked	Unchecked	Unchecked	Unchecked	Unchecked	Unchecked	Unchecked	Unchecked	Other	Priscilla Ngoveni	Unchecked	Unchecked	Unchecked	Unchecked	Unchecked	Unchecked	Unchecked	Unchecked	Unchecked	Unchecked	Unchecked	Unchecked		0	0	0	0	0	0
354	Visit0 (Arm 2: Phase 2)	Follow-up survey phase 2	1	2018/06/19	2018/07/04	2 weeks	No	Unchecked	Unchecked	Unchecked	Unchecked	Unchecked	Unchecked	Unchecked	Unchecked	Unchecked	Checked	Unchecked	Unchecked	Other	Kamogelo Mtotoba	Unchecked	Unchecked	Unchecked	Unchecked	Unchecked	Unchecked	Unchecked	Unchecked	Unchecked	Unchecked	Unchecked	Unchecked		0	0	0	0	0	0
354	Visit0 (Arm 2: Phase 2)	Follow-up survey phase 2	2	2018/06/19	2018/07/25	1 month	No	Unchecked	Unchecked	Unchecked	Unchecked	Unchecked	Unchecked	Unchecked	Unchecked	Unchecked	Checked	Unchecked	Unchecked	Other	Kamogelo Mtotoba	Unchecked	Unchecked	Unchecked	Unchecked	Unchecked	Unchecked	Unchecked	Unchecked	Unchecked	Unchecked	Unchecked	Unchecked		0	0	0	0	0	0
363	Visit0 (Arm 2: Phase 2)	Follow-up survey phase 2	1	2018/06/22	2018/07/06	2 weeks	No	Checked	Unchecked	Unchecked	Unchecked	Unchecked	Unchecked	Unchecked	Unchecked	Unchecked	Unchecked	Unchecked	Unchecked	Other	katlego	Unchecked	Unchecked	Unchecked	Unchecked	Unchecked	Unchecked	Unchecked	Unchecked	Unchecked	Unchecked	Unchecked	Unchecked		0	0	0	0	0	0
363	Visit0 (Arm 2: Phase 2)	Follow-up survey phase 2	2	2018/06/22	2018/07/23	1 month	No	Checked	Unchecked	Unchecked	Unchecked	Unchecked	Unchecked	Unchecked	Unchecked	Unchecked	Unchecked	Unchecked	Unchecked	Other	katlego	Unchecked	Unchecked	Unchecked	Unchecked	Unchecked	Unchecked	Unchecked	Unchecked	Unchecked	Unchecked	Unchecked	Unchecked		0	0	0	0	0	0
363	Visit0 (Arm 2: Phase 2)	Follow-up survey phase 2	3	2018/06/22	2018/08/23	2 months	No	Checked	Unchecked	Unchecked	Unchecked	Unchecked	Unchecked	Unchecked	Unchecked	Unchecked	Unchecked	Unchecked	Unchecked	Other	katlego mashilo	Unchecked	Unchecked	Unchecked	Unchecked	Unchecked	Unchecked	Unchecked	Unchecked	Unchecked	Unchecked	Unchecked	Unchecked		0	0	0	0	0	0
363	Visit0 (Arm 2: Phase 2)	Follow-up survey phase 2	4	2018/06/22	2018/09/24	3 months	No	Checked	Unchecked	Unchecked	Unchecked	Unchecked	Unchecked	Unchecked	Unchecked	Unchecked	Unchecked	Unchecked	Unchecked	Other	Katlego	Unchecked	Unchecked	Unchecked	Unchecked	Unchecked	Unchecked	Unchecked	Unchecked	Unchecked	Unchecked	Unchecked	Unchecked		0	0	0	0	0	0
367	Visit0 (Arm 2: Phase 2)	Follow-up survey phase 2	1	2018/06/26	2018/07/10	2 weeks	No	Unchecked	Unchecked	Unchecked	Unchecked	Unchecked	Unchecked	Unchecked	Checked	Unchecked	Checked	Unchecked	Unchecked	Other	Priscilla	Unchecked	Unchecked	Unchecked	Unchecked	Unchecked	Unchecked	Unchecked	Unchecked	Unchecked	Unchecked	Unchecked	Unchecked		0	0	0	0	0	0
367	Visit0 (Arm 2: Phase 2)	Follow-up survey phase 2	2	2018/06/26	2018/07/26	1 month	No	Unchecked	Unchecked	Unchecked	Unchecked	Unchecked	Unchecked	Unchecked	Checked	Unchecked	Checked	Unchecked	Unchecked	Other	Priscilla	Unchecked	Unchecked	Unchecked	Unchecked	Unchecked	Unchecked	Unchecked	Unchecked	Unchecked	Unchecked	Unchecked	Unchecked		0	0	0	0	0	0
377	Visit0 (Arm 2: Phase 2)	Follow-up survey phase 2	1	2018/06/20	2018/07/04	2 weeks	No	Unchecked	Checked	Checked	Unchecked	Unchecked	Unchecked	Unchecked	Unchecked	Unchecked	Unchecked	Unchecked	Unchecked	Other	Priscilla Ngoveni	Unchecked	Unchecked	Unchecked	Unchecked	Unchecked	Unchecked	Unchecked	Unchecked	Unchecked	Unchecked	Unchecked	Unchecked		0	0	0	0	0	0
377	Visit0 (Arm 2: Phase 2)	Follow-up survey phase 2	2	2018/06/20	2018/07/20	1 month	No	Unchecked	Checked	Checked	Unchecked	Unchecked	Unchecked	Unchecked	Unchecked	Unchecked	Unchecked	Unchecked	Unchecked	Other	Priscilla Ngoveni	Unchecked	Unchecked	Unchecked	Unchecked	Unchecked	Unchecked	Unchecked	Unchecked	Unchecked	Unchecked	Unchecked	Unchecked		0	0	0	0	0	0
377	Visit0 (Arm 2: Phase 2)	Follow-up survey phase 2	3	2018/06/20	2018/08/20	2 months	No	Unchecked	Unchecked	Checked	Unchecked	Unchecked	Unchecked	Unchecked	Unchecked	Unchecked	Unchecked	Unchecked	Unchecked	Other	Priscilla Ngoveni	Unchecked	Unchecked	Unchecked	Unchecked	Unchecked	Unchecked	Unchecked	Unchecked	Unchecked	Unchecked	Unchecked	Unchecked		0	0	0	0	0	0
377	Visit0 (Arm 2: Phase 2)	Follow-up survey phase 2	4	2018/06/20	2018/09/20	3 months	No	Unchecked	Unchecked	Checked	Unchecked	Unchecked	Unchecked	Unchecked	Unchecked	Unchecked	Unchecked	Unchecked	Unchecked	Other	Priscilla Ngoveni	Unchecked	Unchecked	Unchecked	Unchecked	Unchecked	Unchecked	Unchecked	Unchecked	Unchecked	Unchecked	Unchecked	Unchecked		0	0	0	0	0	0
382	Visit0 (Arm 2: Phase 2)	Follow-up survey phase 2	1	2018/06/26	2018/07/09	2 weeks	No	Checked	Unchecked	Checked	Unchecked	Unchecked	Unchecked	Unchecked	Unchecked	Unchecked	Unchecked	Unchecked	Unchecked	Other	Priscilla Ngoveni	Unchecked	Unchecked	Unchecked	Unchecked	Unchecked	Unchecked	Unchecked	Unchecked	Unchecked	Unchecked	Unchecked	Unchecked		0	0	0	0	0	0
386	Visit0 (Arm 2: Phase 2)	Follow-up survey phase 2	1	2018/06/29	2018/06/29	Same day	Yes	Checked	Unchecked	Unchecked	Unchecked	Unchecked	Unchecked	Unchecked	Unchecked	Unchecked	Unchecked	Unchecked	Unchecked	Other	Katlego	Checked	Unchecked	Unchecked	Unchecked	Unchecked	Unchecked	Unchecked	Unchecked	Unchecked	Unchecked	Unchecked	Unchecked		0	0	0	0	0	0		Yes	Keeping Company and Support		No		Was gonna lose Hope	No
386	Visit0 (Arm 2: Phase 2)	Follow-up survey phase 2	2	2018/06/29	2018/07/13	2 weeks	No	Checked	Unchecked	Unchecked	Unchecked	Unchecked	Unchecked	Unchecked	Unchecked	Unchecked	Unchecked	Unchecked	Unchecked	Other	Katlego	Unchecked	Unchecked	Unchecked	Unchecked	Unchecked	Unchecked	Unchecked	Unchecked	Unchecked	Unchecked	Unchecked	Unchecked		0	0	0	0	0	0
393	Visit0 (Arm 2: Phase 2)	Follow-up survey phase 2	1	2018/06/27	2018/07/11	2 weeks	No	Unchecked	Checked	Checked	Unchecked	Unchecked	Unchecked	Unchecked	Unchecked	Unchecked	Unchecked	Unchecked	Unchecked	Other	Priscilla	Unchecked	Unchecked	Unchecked	Unchecked	Unchecked	Unchecked	Unchecked	Unchecked	Unchecked	Unchecked	Unchecked	Unchecked		0	0	0	0	0	0
400	Visit0 (Arm 2: Phase 2)	Follow-up survey phase 2	1	2018/07/03	2018/07/03	Same day	Yes	Unchecked	Unchecked	Checked	Unchecked	Unchecked	Unchecked	Unchecked	Checked	Unchecked	Unchecked	Unchecked	Unchecked	Other	Kamogelo	Unchecked	Unchecked	Checked	Unchecked	Unchecked	Unchecked	Unchecked	Checked	Unchecked	Unchecked	Unchecked	Unchecked		0	0	0	1	0	0		Yes	Transport to go to the clinic		Yes	I am used to going to the clinic alone
400	Visit0 (Arm 2: Phase 2)	Follow-up survey phase 2	2	2018/07/03	2018/07/17	2 weeks	No	Unchecked	Unchecked	Checked	Unchecked	Unchecked	Unchecked	Unchecked	Checked	Unchecked	Unchecked	Unchecked	Unchecked	Other	Kamogelo	Unchecked	Unchecked	Unchecked	Unchecked	Unchecked	Unchecked	Unchecked	Unchecked	Unchecked	Unchecked	Unchecked	Unchecked		0	0	0	0	0	0
409	Visit0 (Arm 2: Phase 2)	Follow-up survey phase 2	1	2018/06/27	2018/07/12	2 weeks	No	Unchecked	Unchecked	Unchecked	Unchecked	Unchecked	Unchecked	Unchecked	Checked	Unchecked	Checked	Unchecked	Unchecked	Other	Priscilla	Unchecked	Unchecked	Unchecked	Unchecked	Unchecked	Unchecked	Unchecked	Unchecked	Unchecked	Unchecked	Unchecked	Unchecked		0	0	0	0	0	0
409	Visit0 (Arm 2: Phase 2)	Follow-up survey phase 2	2	2018/06/27	2018/07/27	1 month	No	Unchecked	Unchecked	Unchecked	Unchecked	Unchecked	Unchecked	Unchecked	Checked	Unchecked	Checked	Unchecked	Unchecked	Other	Priscilla Ngoveni	Unchecked	Unchecked	Unchecked	Unchecked	Unchecked	Unchecked	Unchecked	Unchecked	Unchecked	Unchecked	Unchecked	Unchecked		0	0	0	0	0	0
413	Visit0 (Arm 2: Phase 2)	Follow-up survey phase 2	1	2018/07/03	2018/07/16	2 weeks	No	Checked	Unchecked	Unchecked	Unchecked	Unchecked	Unchecked	Unchecked	Unchecked	Unchecked	Unchecked	Unchecked	Unchecked	Other	Priscilla Ngoveni	Unchecked	Unchecked	Unchecked	Unchecked	Unchecked	Unchecked	Unchecked	Unchecked	Unchecked	Unchecked	Unchecked	Unchecked		0	0	0	0	0	0
415	Visit0 (Arm 2: Phase 2)	Follow-up survey phase 2	1	2018/07/03	2018/07/10	2 weeks	No	Unchecked	Checked	Unchecked	Unchecked	Unchecked	Unchecked	Unchecked	Unchecked	Unchecked	Unchecked	Unchecked	Unchecked	Other	Kamogelo Mtotoba	Unchecked	Unchecked	Unchecked	Unchecked	Unchecked	Unchecked	Unchecked	Unchecked	Unchecked	Unchecked	Unchecked	Unchecked		0	0	0	0	0	0
418	Visit0 (Arm 2: Phase 2)	Follow-up survey phase 2	1	2018/07/10	2018/07/24	2 weeks	No	Checked	Unchecked	Unchecked	Unchecked	Unchecked	Unchecked	Unchecked	Unchecked	Unchecked	Unchecked	Unchecked	Unchecked	Other	Priscilla Ngoveni	Unchecked	Unchecked	Unchecked	Unchecked	Unchecked	Unchecked	Unchecked	Unchecked	Unchecked	Unchecked	Unchecked	Unchecked		0	0	0	0	0	0
419	Visit0 (Arm 2: Phase 2)	Follow-up survey phase 2	1	2018/07/12	2018/07/13	Same day	Yes	Unchecked	Checked	Unchecked	Unchecked	Unchecked	Unchecked	Unchecked	Unchecked	Checked	Unchecked	Unchecked	Unchecked	Other	Kamogelo	Unchecked	Unchecked	Unchecked	Unchecked	Unchecked	Unchecked	Unchecked	Unchecked	Unchecked	Unchecked	Unchecked	Unchecked		0	0	0	0	0	0
419	Visit0 (Arm 2: Phase 2)	Follow-up survey phase 2	2	2018/07/12	2018/07/30	2 weeks	No	Unchecked	Checked	Unchecked	Unchecked	Unchecked	Unchecked	Unchecked	Unchecked	Checked	Unchecked	Unchecked	Unchecked	Other	Kamogelo	Unchecked	Unchecked	Unchecked	Unchecked	Unchecked	Unchecked	Unchecked	Unchecked	Unchecked	Unchecked	Unchecked	Unchecked		0	0	0	0	0	0
419	Visit0 (Arm 2: Phase 2)	Follow-up survey phase 2	3	2018/07/12	2018/08/13	1 month	No	Unchecked	Checked	Unchecked	Unchecked	Unchecked	Unchecked	Unchecked	Unchecked	Checked	Unchecked	Unchecked	Unchecked	Other	Kamogelo	Unchecked	Unchecked	Unchecked	Unchecked	Unchecked	Unchecked	Unchecked	Unchecked	Unchecked	Unchecked	Unchecked	Unchecked		0	0	0	0	0	0
419	Visit0 (Arm 2: Phase 2)	Follow-up survey phase 2	4	2018/07/12	2018/09/06	2 months	No	Unchecked	Checked	Unchecked	Unchecked	Unchecked	Unchecked	Unchecked	Unchecked	Checked	Unchecked	Unchecked	Unchecked	Other	kamogelo	Unchecked	Unchecked	Unchecked	Unchecked	Unchecked	Unchecked	Unchecked	Unchecked	Unchecked	Unchecked	Unchecked	Unchecked		0	0	0	0	0	0
419	Visit0 (Arm 2: Phase 2)	Follow-up survey phase 2	5	2018/07/12	2018/10/04	3 months	No	Unchecked	Checked	Unchecked	Unchecked	Unchecked	Unchecked	Unchecked	Unchecked	Checked	Unchecked	Unchecked	Unchecked	Other	kamogelo	Unchecked	Unchecked	Unchecked	Unchecked	Unchecked	Unchecked	Unchecked	Unchecked	Unchecked	Unchecked	Unchecked	Unchecked		0	0	0	0	0	0
430	Visit0 (Arm 2: Phase 2)	Follow-up survey phase 2	1	2018/07/11	2018/07/26	2 weeks	Yes	Checked	Unchecked	Unchecked	Unchecked	Unchecked	Unchecked	Unchecked	Unchecked	Unchecked	Unchecked	Checked	Unchecked	Other	katlego	Unchecked	Unchecked	Unchecked	Unchecked	Unchecked	Unchecked	Unchecked	Unchecked	Unchecked	Unchecked	Unchecked	Unchecked		0	0	0	0	0	0
430	Visit0 (Arm 2: Phase 2)	Follow-up survey phase 2	2	2018/07/11	2018/07/13	Same day	Yes	Checked	Unchecked	Unchecked	Unchecked	Unchecked	Unchecked	Unchecked	Unchecked	Unchecked	Unchecked	Unchecked	Unchecked	Other	katlego	Checked	Unchecked	Unchecked	Unchecked	Unchecked	Unchecked	Unchecked	Unchecked	Unchecked	Unchecked	Unchecked	Unchecked		0	0	0	0	0	0		Yes	She is happy about the help she got from her		Yes	She see that is easy and quick
433	Visit0 (Arm 2: Phase 2)	Follow-up survey phase 2	1	2018/07/10	2018/07/24	2 weeks	No	Unchecked	Checked	Unchecked	Unchecked	Unchecked	Unchecked	Unchecked	Unchecked	Unchecked	Unchecked	Unchecked	Unchecked	Other	Kamogelo Mtotoba	Unchecked	Unchecked	Unchecked	Unchecked	Unchecked	Unchecked	Unchecked	Unchecked	Unchecked	Unchecked	Unchecked	Unchecked		0	0	0	0	0	0
433	Visit0 (Arm 2: Phase 2)	Follow-up survey phase 2	2	2018/07/10	2018/08/07	1 month	No	Unchecked	Checked	Unchecked	Unchecked	Unchecked	Unchecked	Unchecked	Unchecked	Unchecked	Unchecked	Unchecked	Unchecked	Other	kamogelo	Unchecked	Unchecked	Unchecked	Unchecked	Unchecked	Unchecked	Unchecked	Unchecked	Unchecked	Unchecked	Unchecked	Unchecked		0	0	0	0	0	0
433	Visit0 (Arm 2: Phase 2)	Follow-up survey phase 2	3	2018/07/10	2018/09/10	2 months	No	Unchecked	Checked	Unchecked	Unchecked	Unchecked	Unchecked	Unchecked	Unchecked	Unchecked	Unchecked	Unchecked	Unchecked	Happy		Unchecked	Unchecked	Unchecked	Unchecked	Unchecked	Unchecked	Unchecked	Unchecked	Unchecked	Unchecked	Unchecked	Unchecked		0	0	0	0	0	0
442	Visit0 (Arm 2: Phase 2)	Follow-up survey phase 2	1	2018/07/17	2018/07/31	2 weeks	No	Unchecked	Checked	Unchecked	Unchecked	Unchecked	Unchecked	Unchecked	Unchecked	Unchecked	Unchecked	Unchecked	Unchecked	Other	Kamogelo Mtotoba	Unchecked	Unchecked	Unchecked	Unchecked	Unchecked	Unchecked	Unchecked	Unchecked	Unchecked	Unchecked	Unchecked	Unchecked		0	0	0	0	0	0
444	Visit0 (Arm 2: Phase 2)	Follow-up survey phase 2	1	2018/07/25	2018/08/08	2 weeks	No	Unchecked	Unchecked	Unchecked	Unchecked	Unchecked	Unchecked	Unchecked	Checked	Checked	Unchecked	Unchecked	Unchecked	Other	Priscilla Ngoveni	Unchecked	Unchecked	Unchecked	Unchecked	Unchecked	Unchecked	Unchecked	Unchecked	Unchecked	Unchecked	Unchecked	Unchecked		0	0	0	0	0	0
444	Visit0 (Arm 2: Phase 2)	Follow-up survey phase 2	2	2018/07/25	2018/08/24	1 month	No	Unchecked	Unchecked	Unchecked	Unchecked	Unchecked	Unchecked	Unchecked	Checked	Checked	Unchecked	Unchecked	Unchecked	Other	Priscilla Ngoveni	Unchecked	Unchecked	Unchecked	Unchecked	Unchecked	Unchecked	Unchecked	Unchecked	Unchecked	Unchecked	Unchecked	Unchecked		0	0	0	0	0	0
445	Visit0 (Arm 2: Phase 2)	Follow-up survey phase 2	1	2018/07/02	2018/07/16	2 weeks	No	Checked	Checked	Unchecked	Unchecked	Checked	Unchecked	Unchecked	Unchecked	Unchecked	Unchecked	Unchecked	Unchecked	Other	Kamogelo Mtotoba	Unchecked	Unchecked	Unchecked	Unchecked	Unchecked	Unchecked	Unchecked	Unchecked	Unchecked	Unchecked	Unchecked	Unchecked		0	0	0	0	0	0
445	Visit0 (Arm 2: Phase 2)	Follow-up survey phase 2	2	2018/07/02	2018/07/30	1 month	No	Checked	Checked	Unchecked	Unchecked	Checked	Unchecked	Unchecked	Unchecked	Unchecked	Unchecked	Unchecked	Unchecked	Other	Kamogelo Mtotoba	Unchecked	Unchecked	Unchecked	Unchecked	Unchecked	Unchecked	Unchecked	Unchecked	Unchecked	Unchecked	Unchecked	Unchecked		0	0	0	0	0	0
446	Visit0 (Arm 2: Phase 2)	Follow-up survey phase 2	1	2018/07/24	2018/07/25	Same day	Yes	Checked	Unchecked	Unchecked	Unchecked	Unchecked	Unchecked	Unchecked	Unchecked	Unchecked	Unchecked	Unchecked	Checked	Other	Priscilla Ngoveni	Checked	Unchecked	Unchecked	Unchecked	Unchecked	Unchecked	Unchecked	Unchecked	Unchecked	Unchecked	Unchecked	Unchecked	Yes	1	0	0	0	0	0		Yes	Because she was very nice to me.		No		It was ok to got a help from her	No
446	Visit0 (Arm 2: Phase 2)	Follow-up survey phase 2	2	2018/08/02	2018/08/16	2 weeks	No	Unchecked	Unchecked	Unchecked	Unchecked	Unchecked	Unchecked	Unchecked	Unchecked	Unchecked	Unchecked	Unchecked	Unchecked	Other	Priscilla Ngoveni	Unchecked	Unchecked	Unchecked	Unchecked	Unchecked	Unchecked	Unchecked	Unchecked	Unchecked	Unchecked	Unchecked	Unchecked		0	0	0	0	0	0
450	Visit0 (Arm 2: Phase 2)	Follow-up survey phase 2	1	2018/07/24	2018/07/25	Same day	No	Unchecked	Unchecked	Unchecked	Unchecked	Unchecked	Unchecked	Unchecked	Checked	Unchecked	Unchecked	Unchecked	Unchecked	Other	Kamogelo	Unchecked	Unchecked	Unchecked	Unchecked	Unchecked	Unchecked	Unchecked	Checked	Unchecked	Unchecked	Unchecked	Unchecked	Yes	0	0	0	1	0	0		Yes	Was convinced me to go to the clinic		Yes	Because I am using my own transport
451	Visit0 (Arm 2: Phase 2)	Follow-up survey phase 2	1	2018/07/10	2018/07/24	2 weeks	No	Unchecked	Unchecked	Unchecked	Unchecked	Unchecked	Unchecked	Unchecked	Unchecked	Unchecked	Checked	Unchecked	Unchecked	Other	kamogelo Mtotoba	Unchecked	Unchecked	Unchecked	Unchecked	Unchecked	Unchecked	Unchecked	Unchecked	Unchecked	Unchecked	Unchecked	Unchecked		0	0	0	0	0	0
451	Visit0 (Arm 2: Phase 2)	Follow-up survey phase 2	2	2018/07/10	2018/09/10	2 months	No	Unchecked	Unchecked	Unchecked	Unchecked	Unchecked	Unchecked	Unchecked	Unchecked	Unchecked	Checked	Unchecked	Unchecked	Other	Kamogelo Mtotoba	Unchecked	Unchecked	Unchecked	Unchecked	Unchecked	Unchecked	Unchecked	Unchecked	Unchecked	Unchecked	Unchecked	Unchecked		0	0	0	0	0	0
452	Visit0 (Arm 2: Phase 2)	Follow-up survey phase 2	1	2018/07/10	2018/07/24	2 weeks	No	Checked	Unchecked	Unchecked	Unchecked	Unchecked	Unchecked	Unchecked	Unchecked	Unchecked	Unchecked	Unchecked	Unchecked	Other	Priscilla	Unchecked	Unchecked	Unchecked	Unchecked	Unchecked	Unchecked	Unchecked	Unchecked	Unchecked	Unchecked	Unchecked	Unchecked		0	0	0	0	0	0
453	Visit0 (Arm 2: Phase 2)	Follow-up survey phase 2	1	2018/07/11	2018/07/25	2 weeks	No	Unchecked	Unchecked	Unchecked	Unchecked	Unchecked	Unchecked	Unchecked	Unchecked	Unchecked	Checked	Unchecked	Unchecked	Other	Priscilla Ngoveni	Unchecked	Unchecked	Unchecked	Unchecked	Unchecked	Unchecked	Unchecked	Unchecked	Unchecked	Unchecked	Unchecked	Unchecked		0	0	0	0	0	0
453	Visit0 (Arm 2: Phase 2)	Follow-up survey phase 2	2	2018/07/11	2018/08/13	1 month	No	Unchecked	Unchecked	Unchecked	Unchecked	Unchecked	Unchecked	Unchecked	Unchecked	Unchecked	Checked	Unchecked	Unchecked	Other	Priscilla Ngobeni	Unchecked	Unchecked	Unchecked	Unchecked	Unchecked	Unchecked	Unchecked	Unchecked	Unchecked	Unchecked	Unchecked	Unchecked		0	0	0	0	0	0
453	Visit0 (Arm 2: Phase 2)	Follow-up survey phase 2	3	2018/07/11	2018/09/11	2 months	No	Unchecked	Unchecked	Unchecked	Unchecked	Unchecked	Unchecked	Unchecked	Unchecked	Unchecked	Checked	Unchecked	Unchecked	Other	Priscilla Ngoveni	Unchecked	Unchecked	Unchecked	Unchecked	Unchecked	Unchecked	Unchecked	Unchecked	Unchecked	Unchecked	Unchecked	Unchecked		0	0	0	0	0	0
453	Visit0 (Arm 2: Phase 2)	Follow-up survey phase 2	4	2018/07/11	2018/10/11	3 months	No	Unchecked	Unchecked	Unchecked	Unchecked	Unchecked	Unchecked	Unchecked	Unchecked	Unchecked	Checked	Unchecked	Unchecked	Other	Priscilla Ngoveni	Unchecked	Unchecked	Unchecked	Unchecked	Unchecked	Unchecked	Unchecked	Unchecked	Unchecked	Unchecked	Unchecked	Unchecked		0	0	0	0	0	0
454	Visit0 (Arm 2: Phase 2)	Follow-up survey phase 2	1	2018/07/16	2018/07/30	2 weeks	No	Unchecked	Unchecked	Checked	Unchecked	Unchecked	Unchecked	Unchecked	Unchecked	Unchecked	Unchecked	Unchecked	Unchecked	Other	Priscilla Ngoveni	Unchecked	Unchecked	Unchecked	Unchecked	Unchecked	Unchecked	Unchecked	Unchecked	Unchecked	Unchecked	Unchecked	Unchecked		0	0	0	0	0	0
454	Visit0 (Arm 2: Phase 2)	Follow-up survey phase 2	2	2018/07/16	2018/08/16	1 month	No	Unchecked	Unchecked	Checked	Unchecked	Unchecked	Unchecked	Unchecked	Unchecked	Unchecked	Unchecked	Unchecked	Unchecked	Other	Priscilla Ngoveni	Unchecked	Unchecked	Unchecked	Unchecked	Unchecked	Unchecked	Unchecked	Unchecked	Unchecked	Unchecked	Unchecked	Unchecked		0	0	0	0	0	0
454	Visit0 (Arm 2: Phase 2)	Follow-up survey phase 2	3	2018/07/16	2018/09/17	2 months	No	Unchecked	Unchecked	Checked	Unchecked	Unchecked	Unchecked	Unchecked	Unchecked	Unchecked	Unchecked	Unchecked	Unchecked	Other	Priscilla Ngoveni	Unchecked	Unchecked	Unchecked	Unchecked	Unchecked	Unchecked	Unchecked	Unchecked	Unchecked	Unchecked	Unchecked	Unchecked		0	0	0	0	0	0
454	Visit0 (Arm 2: Phase 2)	Follow-up survey phase 2	4	2018/07/16	2018/10/16	3 months	No	Unchecked	Unchecked	Checked	Unchecked	Unchecked	Unchecked	Unchecked	Unchecked	Unchecked	Unchecked	Unchecked	Unchecked	Other	Priscilla Ngoveni	Unchecked	Unchecked	Unchecked	Unchecked	Unchecked	Unchecked	Unchecked	Unchecked	Unchecked	Unchecked	Unchecked	Unchecked		0	0	0	0	0	0
460	Visit0 (Arm 2: Phase 2)	Follow-up survey phase 2	1	2018/07/23	2018/08/29	2 weeks	No	Unchecked	Unchecked	Unchecked	Unchecked	Unchecked	Unchecked	Unchecked	Unchecked	Unchecked	Checked	Unchecked	Unchecked	Other	katlego Mashilo	Unchecked	Unchecked	Unchecked	Unchecked	Unchecked	Unchecked	Unchecked	Unchecked	Unchecked	Unchecked	Unchecked	Unchecked		0	0	0	0	0	0
469	Visit0 (Arm 2: Phase 2)	Follow-up survey phase 2	1	2018/07/24	2018/08/07	2 weeks	No	Checked	Checked	Unchecked	Unchecked	Unchecked	Unchecked	Unchecked	Unchecked	Unchecked	Unchecked	Unchecked	Unchecked	Other	Priscilla Ngoveni	Unchecked	Unchecked	Unchecked	Unchecked	Unchecked	Unchecked	Unchecked	Unchecked	Unchecked	Unchecked	Unchecked	Unchecked		0	0	0	0	0	0
484	Visit0 (Arm 2: Phase 2)	Follow-up survey phase 2	1	2018/08/13	2018/08/27	2 weeks	No	Checked	Unchecked	Unchecked	Unchecked	Unchecked	Unchecked	Unchecked	Unchecked	Unchecked	Unchecked	Unchecked	Unchecked	Other	katlego	Unchecked	Unchecked	Unchecked	Unchecked	Unchecked	Unchecked	Unchecked	Unchecked	Unchecked	Unchecked	Unchecked	Unchecked		0	0	0	0	0	0
484	Visit0 (Arm 2: Phase 2)	Follow-up survey phase 2	2	2018/08/13	2018/09/06	1 month	No	Unchecked	Unchecked	Unchecked	Unchecked	Unchecked	Unchecked	Unchecked	Unchecked	Unchecked	Unchecked	Unchecked	Unchecked	Other	katlego	Unchecked	Unchecked	Unchecked	Unchecked	Unchecked	Unchecked	Unchecked	Unchecked	Unchecked	Unchecked	Unchecked	Unchecked		0	0	0	0	0	0
488	Visit0 (Arm 2: Phase 2)	Follow-up survey phase 2	1	2018/08/06	2018/08/20	2 weeks	No	Checked	Unchecked	Unchecked	Unchecked	Unchecked	Unchecked	Unchecked	Unchecked	Unchecked	Unchecked	Unchecked	Unchecked	Other	Priscilla Ngoveni	Unchecked	Unchecked	Unchecked	Unchecked	Unchecked	Unchecked	Unchecked	Unchecked	Unchecked	Unchecked	Unchecked	Unchecked		0	0	0	0	0	0
488	Visit0 (Arm 2: Phase 2)	Follow-up survey phase 2	2	2018/08/06	2018/09/06	1 month	No	Checked	Unchecked	Unchecked	Unchecked	Unchecked	Unchecked	Unchecked	Unchecked	Unchecked	Unchecked	Unchecked	Unchecked	Other	Priscilla Ngoveni	Unchecked	Unchecked	Unchecked	Unchecked	Unchecked	Unchecked	Unchecked	Unchecked	Unchecked	Unchecked	Unchecked	Unchecked		0	0	0	0	0	0
488	Visit0 (Arm 2: Phase 2)	Follow-up survey phase 2	3	2018/08/06	2018/10/05	2 months	No	Checked	Unchecked	Unchecked	Unchecked	Unchecked	Unchecked	Unchecked	Unchecked	Unchecked	Unchecked	Unchecked	Unchecked	Other	Priscilla Ngoveni	Unchecked	Unchecked	Unchecked	Unchecked	Unchecked	Unchecked	Unchecked	Unchecked	Unchecked	Unchecked	Unchecked	Unchecked		0	0	0	0	0	0
488	Visit0 (Arm 2: Phase 2)	Follow-up survey phase 2	4	2018/08/06	2018/11/06	3 months	No	Checked	Unchecked	Unchecked	Unchecked	Unchecked	Unchecked	Unchecked	Unchecked	Unchecked	Unchecked	Unchecked	Unchecked	Other	Priscilla Ngoveni	Unchecked	Unchecked	Unchecked	Unchecked	Unchecked	Unchecked	Unchecked	Unchecked	Unchecked	Unchecked	Unchecked	Unchecked		0	0	0	0	0	0
490	Visit0 (Arm 2: Phase 2)	Follow-up survey phase 2	1	2018/07/18	2018/08/01	2 weeks	No	Unchecked	Unchecked	Unchecked	Unchecked	Unchecked	Unchecked	Unchecked	Checked	Checked	Unchecked	Unchecked	Unchecked	Other	katlego mashilo	Unchecked	Unchecked	Unchecked	Unchecked	Unchecked	Unchecked	Unchecked	Unchecked	Unchecked	Unchecked	Unchecked	Unchecked		0	0	0	0	0	0
490	Visit0 (Arm 2: Phase 2)	Follow-up survey phase 2	2	2018/07/18	2018/08/20	1 month	No	Unchecked	Unchecked	Unchecked	Unchecked	Unchecked	Unchecked	Unchecked	Checked	Unchecked	Unchecked	Unchecked	Unchecked	Other	Katlego	Unchecked	Unchecked	Unchecked	Unchecked	Unchecked	Unchecked	Unchecked	Unchecked	Unchecked	Unchecked	Unchecked	Unchecked		0	0	0	0	0	0
499	Visit0 (Arm 2: Phase 2)	Follow-up survey phase 2	1	2018/07/18	2018/08/01	2 weeks	No	Unchecked	Unchecked	Unchecked	Unchecked	Unchecked	Unchecked	Unchecked	Unchecked	Unchecked	Checked	Unchecked	Unchecked	Other	Katlego	Unchecked	Unchecked	Unchecked	Unchecked	Unchecked	Unchecked	Unchecked	Unchecked	Unchecked	Unchecked	Unchecked	Unchecked		0	0	0	0	0	0
506	Visit0 (Arm 2: Phase 2)	Follow-up survey phase 2	1	2018/08/02	2018/08/16	2 weeks	No	Unchecked	Unchecked	Unchecked	Unchecked	Unchecked	Unchecked	Unchecked	Checked	Checked	Unchecked	Unchecked	Unchecked	Other	Katlego	Unchecked	Unchecked	Unchecked	Unchecked	Unchecked	Unchecked	Unchecked	Unchecked	Unchecked	Unchecked	Unchecked	Unchecked		0	0	0	0	0	0
509	Visit0 (Arm 2: Phase 2)	Follow-up survey phase 2	1	2018/07/19	2018/08/02	2 weeks	No	Unchecked	Unchecked	Unchecked	Unchecked	Unchecked	Unchecked	Unchecked	Unchecked	Checked	Unchecked	Unchecked	Unchecked	Other	Kamogelo Mtotoba	Unchecked	Unchecked	Unchecked	Unchecked	Unchecked	Unchecked	Unchecked	Unchecked	Unchecked	Unchecked	Unchecked	Unchecked		0	0	0	0	0	0
509	Visit0 (Arm 2: Phase 2)	Follow-up survey phase 2	2	2018/07/19	2018/08/16	1 month	No	Unchecked	Unchecked	Unchecked	Unchecked	Unchecked	Unchecked	Unchecked	Unchecked	Checked	Unchecked	Unchecked	Unchecked	Other	Kamogelo Mtotoba	Unchecked	Unchecked	Unchecked	Unchecked	Unchecked	Unchecked	Unchecked	Unchecked	Unchecked	Unchecked	Unchecked	Unchecked		0	0	0	0	0	0
509	Visit0 (Arm 2: Phase 2)	Follow-up survey phase 2	3	2018/07/19	2018/09/18	2 months	No	Unchecked	Unchecked	Unchecked	Unchecked	Unchecked	Unchecked	Unchecked	Unchecked	Checked	Unchecked	Unchecked	Unchecked	Other	Kamogelo Mtotoba	Unchecked	Unchecked	Unchecked	Unchecked	Unchecked	Unchecked	Unchecked	Unchecked	Unchecked	Unchecked	Unchecked	Unchecked		0	0	0	0	0	0
509	Visit0 (Arm 2: Phase 2)	Follow-up survey phase 2	4	2018/07/19	2018/10/18	3 months	No	Unchecked	Unchecked	Unchecked	Unchecked	Unchecked	Unchecked	Unchecked	Unchecked	Checked	Unchecked	Unchecked	Unchecked	Other	kamogelo	Unchecked	Unchecked	Unchecked	Unchecked	Unchecked	Unchecked	Unchecked	Unchecked	Unchecked	Unchecked	Unchecked	Unchecked		0	0	0	0	0	0
510	Visit0 (Arm 2: Phase 2)	Follow-up survey phase 2	1	2018/07/31	2018/08/15	2 weeks	Yes	Unchecked	Unchecked	Unchecked	Unchecked	Unchecked	Unchecked	Unchecked	Unchecked	Checked	Unchecked	Unchecked	Unchecked	Other	Kamogelo	Unchecked	Unchecked	Unchecked	Unchecked	Unchecked	Unchecked	Unchecked	Unchecked	Unchecked	Unchecked	Unchecked	Unchecked		0	0	0	0	0	0
510	Visit0 (Arm 2: Phase 2)	Follow-up survey phase 2	2	2018/07/31	2018/08/31	1 month	No	Unchecked	Unchecked	Unchecked	Unchecked	Unchecked	Unchecked	Unchecked	Unchecked	Checked	Unchecked	Checked	Unchecked	Other	Kamogelo Mtotoba	Unchecked	Unchecked	Unchecked	Unchecked	Unchecked	Unchecked	Unchecked	Unchecked	Unchecked	Unchecked	Unchecked	Unchecked		0	0	0	0	0	0
510	Visit0 (Arm 2: Phase 2)	Follow-up survey phase 2	3	2018/07/31	2018/10/01	2 months	No	Unchecked	Unchecked	Unchecked	Unchecked	Unchecked	Unchecked	Unchecked	Unchecked	Checked	Unchecked	Checked	Unchecked	Other	Kamogelo Mtotoba	Unchecked	Unchecked	Unchecked	Unchecked	Unchecked	Unchecked	Unchecked	Unchecked	Unchecked	Unchecked	Unchecked	Unchecked		0	0	0	0	0	0
510	Visit0 (Arm 2: Phase 2)	Follow-up survey phase 2	4	2018/07/31	2018/11/01	3 months	No	Unchecked	Unchecked	Unchecked	Unchecked	Unchecked	Unchecked	Unchecked	Unchecked	Checked	Unchecked	Checked	Unchecked	Other	Kamogelo Mtotoba	Unchecked	Unchecked	Unchecked	Unchecked	Unchecked	Unchecked	Unchecked	Unchecked	Unchecked	Unchecked	Unchecked	Unchecked		0	0	0	0	0	0
512	Visit0 (Arm 2: Phase 2)	Follow-up survey phase 2	1	2018/08/15	2018/08/29	2 weeks	No	Unchecked	Unchecked	Unchecked	Unchecked	Unchecked	Unchecked	Unchecked	Unchecked	Unchecked	Checked	Unchecked	Unchecked	Other	Kamogelo Mtotoba	Unchecked	Unchecked	Unchecked	Unchecked	Unchecked	Unchecked	Unchecked	Unchecked	Unchecked	Unchecked	Unchecked	Unchecked		0	0	0	0	0	0
512	Visit0 (Arm 2: Phase 2)	Follow-up survey phase 2	2	2018/08/15	2018/09/11	1 month	No	Unchecked	Unchecked	Unchecked	Unchecked	Unchecked	Unchecked	Unchecked	Unchecked	Unchecked	Checked	Unchecked	Unchecked	Other	kamogelo	Unchecked	Unchecked	Unchecked	Unchecked	Unchecked	Unchecked	Unchecked	Unchecked	Unchecked	Unchecked	Unchecked	Unchecked		0	0	0	0	0	0
512	Visit0 (Arm 2: Phase 2)	Follow-up survey phase 2	3	2018/08/15	2018/10/09	2 months	No	Unchecked	Unchecked	Unchecked	Unchecked	Unchecked	Unchecked	Unchecked	Unchecked	Unchecked	Checked	Unchecked	Unchecked	Other	kamogelo	Unchecked	Unchecked	Unchecked	Unchecked	Unchecked	Unchecked	Unchecked	Unchecked	Unchecked	Unchecked	Unchecked	Unchecked		0	0	0	0	0	0
513	Visit0 (Arm 2: Phase 2)	Follow-up survey phase 2	1	2018/08/13	2018/08/27	2 weeks	No	Checked	Unchecked	Unchecked	Unchecked	Unchecked	Unchecked	Unchecked	Unchecked	Unchecked	Unchecked	Unchecked	Unchecked	Other	Priscilla Ngoveni	Unchecked	Unchecked	Unchecked	Unchecked	Unchecked	Unchecked	Unchecked	Unchecked	Unchecked	Unchecked	Unchecked	Unchecked		0	0	0	0	0	0
513	Visit0 (Arm 2: Phase 2)	Follow-up survey phase 2	2	2018/08/13	2018/09/13	1 month	No	Checked	Unchecked	Unchecked	Unchecked	Unchecked	Unchecked	Unchecked	Unchecked	Unchecked	Unchecked	Unchecked	Unchecked	Other	Priscilla Ngoveni	Unchecked	Unchecked	Unchecked	Unchecked	Unchecked	Unchecked	Unchecked	Unchecked	Unchecked	Unchecked	Unchecked	Unchecked		0	0	0	0	0	0
513	Visit0 (Arm 2: Phase 2)	Follow-up survey phase 2	3	2018/08/13	2018/10/12	2 months	No	Checked	Unchecked	Unchecked	Unchecked	Unchecked	Unchecked	Unchecked	Unchecked	Unchecked	Unchecked	Unchecked	Unchecked	Other	Priscilla Ngoveni	Unchecked	Unchecked	Unchecked	Unchecked	Unchecked	Unchecked	Unchecked	Unchecked	Unchecked	Unchecked	Unchecked	Unchecked		0	0	0	0	0	0
513	Visit0 (Arm 2: Phase 2)	Follow-up survey phase 2	4	2018/08/13	2018/11/13	3 months	No	Checked	Unchecked	Unchecked	Unchecked	Unchecked	Unchecked	Unchecked	Unchecked	Unchecked	Unchecked	Unchecked	Unchecked	Other	Priscilla Ngoveni	Unchecked	Unchecked	Unchecked	Unchecked	Unchecked	Unchecked	Unchecked	Unchecked	Unchecked	Unchecked	Unchecked	Unchecked		0	0	0	0	0	0
526	Visit0 (Arm 2: Phase 2)	Follow-up survey phase 2	1	2018/08/01	2018/08/15	2 weeks	No	Unchecked	Checked	Unchecked	Unchecked	Unchecked	Unchecked	Unchecked	Unchecked	Checked	Unchecked	Unchecked	Unchecked	Other	katlego mashilo	Unchecked	Unchecked	Unchecked	Unchecked	Unchecked	Unchecked	Unchecked	Unchecked	Unchecked	Unchecked	Unchecked	Unchecked		0	0	0	0	0	0
527	Visit0 (Arm 2: Phase 2)	Follow-up survey phase 2	1	2018/08/15	2018/08/29	2 weeks	No	Checked	Unchecked	Unchecked	Unchecked	Unchecked	Unchecked	Unchecked	Checked	Unchecked	Unchecked	Unchecked	Unchecked	Other	Priscilla Ngoveni	Unchecked	Unchecked	Unchecked	Unchecked	Unchecked	Unchecked	Unchecked	Unchecked	Unchecked	Unchecked	Unchecked	Unchecked		0	0	0	0	0	0
528	Visit0 (Arm 2: Phase 2)	Follow-up survey phase 2	1	2018/08/21	2018/10/22	2 months	No	Checked	Unchecked	Unchecked	Unchecked	Unchecked	Unchecked	Unchecked	Unchecked	Unchecked	Unchecked	Unchecked	Unchecked	Other	Priscilla Ngoveni	Unchecked	Unchecked	Unchecked	Unchecked	Unchecked	Unchecked	Unchecked	Unchecked	Unchecked	Unchecked	Unchecked	Unchecked		0	0	0	0	0	0
530	Visit0 (Arm 2: Phase 2)	Follow-up survey phase 2	1	2018/08/23	2018/09/06	2 weeks	No	Unchecked	Unchecked	Unchecked	Unchecked	Unchecked	Unchecked	Unchecked	Checked	Unchecked	Unchecked	Unchecked	Unchecked	Other	Priscilla Ngoveni	Unchecked	Unchecked	Unchecked	Unchecked	Unchecked	Unchecked	Unchecked	Unchecked	Unchecked	Unchecked	Unchecked	Unchecked		0	0	0	0	0	0
530	Visit0 (Arm 2: Phase 2)	Follow-up survey phase 2	2	2018/08/23	2018/09/21	1 month	No	Unchecked	Unchecked	Unchecked	Unchecked	Unchecked	Unchecked	Unchecked	Checked	Unchecked	Unchecked	Unchecked	Unchecked	Other	Priscilla Ngoveni	Unchecked	Unchecked	Unchecked	Unchecked	Unchecked	Unchecked	Unchecked	Unchecked	Unchecked	Unchecked	Unchecked	Unchecked		0	0	0	0	0	0
534	Visit0 (Arm 2: Phase 2)	Follow-up survey phase 2	1	2018/08/21	2018/09/04	2 weeks	No	Unchecked	Unchecked	Unchecked	Unchecked	Unchecked	Unchecked	Unchecked	Unchecked	Unchecked	Checked	Unchecked	Unchecked	Other	Priscilla Ngoveni	Unchecked	Unchecked	Unchecked	Unchecked	Unchecked	Unchecked	Unchecked	Unchecked	Unchecked	Unchecked	Unchecked	Unchecked		0	0	0	0	0	0
541	Visit0 (Arm 2: Phase 2)	Follow-up survey phase 2	1	2018/08/08	2018/08/22	2 weeks	No	Unchecked	Unchecked	Unchecked	Unchecked	Unchecked	Unchecked	Unchecked	Checked	Checked	Unchecked	Unchecked	Unchecked	Other	katlego	Unchecked	Unchecked	Unchecked	Unchecked	Unchecked	Unchecked	Unchecked	Unchecked	Unchecked	Unchecked	Unchecked	Unchecked		0	0	0	0	0	0
542	Visit0 (Arm 2: Phase 2)	Follow-up survey phase 2	1	2018/08/22	2018/09/05	2 weeks	No	Unchecked	Unchecked	Unchecked	Unchecked	Unchecked	Unchecked	Unchecked	Unchecked	Unchecked	Checked	Unchecked	Unchecked	Other	katlego Mashilo	Unchecked	Unchecked	Unchecked	Unchecked	Unchecked	Unchecked	Unchecked	Unchecked	Unchecked	Unchecked	Unchecked	Unchecked		0	0	0	0	0	0
542	Visit0 (Arm 2: Phase 2)	Follow-up survey phase 2	2	2018/08/22	2018/09/21	1 month	No	Unchecked	Unchecked	Unchecked	Unchecked	Unchecked	Unchecked	Unchecked	Unchecked	Unchecked	Checked	Unchecked	Unchecked	Other	Katlego	Unchecked	Unchecked	Unchecked	Unchecked	Unchecked	Unchecked	Unchecked	Unchecked	Unchecked	Unchecked	Unchecked	Unchecked		0	0	0	0	0	0
542	Visit0 (Arm 2: Phase 2)	Follow-up survey phase 2	3	2018/08/22	2018/10/22	2 months	No	Unchecked	Unchecked	Unchecked	Unchecked	Unchecked	Unchecked	Unchecked	Unchecked	Unchecked	Checked	Unchecked	Unchecked	Other	Katlego	Unchecked	Unchecked	Unchecked	Unchecked	Unchecked	Unchecked	Unchecked	Unchecked	Unchecked	Unchecked	Unchecked	Unchecked		0	0	0	0	0	0
547	Visit0 (Arm 2: Phase 2)	Follow-up survey phase 2	1	2018/08/22	2018/09/05	2 weeks	No	Checked	Unchecked	Unchecked	Unchecked	Unchecked	Unchecked	Unchecked	Unchecked	Unchecked	Unchecked	Unchecked	Unchecked	Other	Kamogelo	Unchecked	Unchecked	Unchecked	Unchecked	Unchecked	Unchecked	Unchecked	Unchecked	Unchecked	Unchecked	Unchecked	Unchecked		0	0	0	0	0	0
547	Visit0 (Arm 2: Phase 2)	Follow-up survey phase 2	2	2018/08/22	2018/09/19	1 month	No	Checked	Unchecked	Unchecked	Unchecked	Unchecked	Unchecked	Unchecked	Unchecked	Unchecked	Unchecked	Unchecked	Unchecked	Other	Kamogelo Mtotoba	Unchecked	Unchecked	Unchecked	Unchecked	Unchecked	Unchecked	Unchecked	Unchecked	Unchecked	Unchecked	Unchecked	Unchecked		0	0	0	0	0	0
547	Visit0 (Arm 2: Phase 2)	Follow-up survey phase 2	3	2018/08/22	2018/10/17	2 months	No	Checked	Unchecked	Unchecked	Unchecked	Unchecked	Unchecked	Unchecked	Unchecked	Unchecked	Unchecked	Unchecked	Unchecked	Other	kamogelo	Unchecked	Unchecked	Unchecked	Unchecked	Unchecked	Unchecked	Unchecked	Unchecked	Unchecked	Unchecked	Unchecked	Unchecked		0	0	0	0	0	0
550	Visit0 (Arm 2: Phase 2)	Follow-up survey phase 2	1	2018/08/16	2018/08/30	2 weeks	No	Checked	Unchecked	Unchecked	Unchecked	Checked	Unchecked	Unchecked	Unchecked	Unchecked	Checked	Unchecked	Unchecked	Other	Priscilla Ngoveni	Unchecked	Unchecked	Unchecked	Unchecked	Unchecked	Unchecked	Unchecked	Unchecked	Unchecked	Unchecked	Unchecked	Unchecked		0	0	0	0	0	0
551	Visit0 (Arm 2: Phase 2)	Follow-up survey phase 2	1	2018/08/20	2018/09/03	2 weeks	No	Unchecked	Unchecked	Unchecked	Unchecked	Unchecked	Unchecked	Unchecked	Checked	Unchecked	Unchecked	Unchecked	Unchecked	Other	katlego	Unchecked	Unchecked	Unchecked	Unchecked	Unchecked	Unchecked	Unchecked	Unchecked	Unchecked	Unchecked	Unchecked	Unchecked		0	0	0	0	0	0
551	Visit0 (Arm 2: Phase 2)	Follow-up survey phase 2	2	2018/08/20	2018/09/27	1 month	No	Unchecked	Unchecked	Unchecked	Unchecked	Unchecked	Unchecked	Unchecked	Checked	Unchecked	Unchecked	Unchecked	Unchecked	Other	Katlego	Unchecked	Unchecked	Unchecked	Unchecked	Unchecked	Unchecked	Unchecked	Unchecked	Unchecked	Unchecked	Unchecked	Unchecked		0	0	0	0	0	0
554	Visit0 (Arm 2: Phase 2)	Follow-up survey phase 2	1	2018/08/16	2018/08/30	2 weeks	No	Checked	Unchecked	Unchecked	Unchecked	Unchecked	Unchecked	Unchecked	Unchecked	Unchecked	Unchecked	Unchecked	Unchecked	Other	Priscilla Ngoveni	Unchecked	Unchecked	Unchecked	Unchecked	Unchecked	Unchecked	Unchecked	Unchecked	Unchecked	Unchecked	Unchecked	Unchecked		0	0	0	0	0	0
558	Visit0 (Arm 2: Phase 2)	Follow-up survey phase 2	1	2018/08/21	2018/09/04	2 weeks	No	Checked	Unchecked	Unchecked	Unchecked	Unchecked	Unchecked	Unchecked	Unchecked	Unchecked	Unchecked	Unchecked	Unchecked	Other	katlego	Unchecked	Unchecked	Unchecked	Unchecked	Unchecked	Unchecked	Unchecked	Unchecked	Unchecked	Unchecked	Unchecked	Unchecked		0	0	0	0	0	0
558	Visit0 (Arm 2: Phase 2)	Follow-up survey phase 2	2	2018/08/21	2018/09/21	1 month	No	Checked	Unchecked	Unchecked	Unchecked	Unchecked	Unchecked	Unchecked	Unchecked	Unchecked	Unchecked	Unchecked	Unchecked	Other	Katlego	Unchecked	Unchecked	Unchecked	Unchecked	Unchecked	Unchecked	Unchecked	Unchecked	Unchecked	Unchecked	Unchecked	Unchecked		0	0	0	0	0	0
561	Visit0 (Arm 2: Phase 2)	Follow-up survey phase 2	1	2018/09/04	2018/09/06	Same day	Yes	Unchecked	Unchecked	Unchecked	Unchecked	Unchecked	Unchecked	Unchecked	Unchecked	Unchecked	Checked	Unchecked	Unchecked	Other	Kamogelo	Unchecked	Unchecked	Unchecked	Unchecked	Unchecked	Unchecked	Unchecked	Unchecked	Unchecked	Checked	Unchecked	Unchecked		0	0	0	0	0	1		Yes	It helps me a lot and they helped me quickly		No		Using a linkage navigator made me feeling proud of the the service I got
562	Visit0 (Arm 2: Phase 2)	Follow-up survey phase 2	1	2018/08/27	2018/08/10	2 weeks	No	Unchecked	Unchecked	Unchecked	Unchecked	Unchecked	Unchecked	Unchecked	Checked	Unchecked	Unchecked	Unchecked	Unchecked	Other	Priscilla Ngoveni	Unchecked	Unchecked	Unchecked	Unchecked	Unchecked	Unchecked	Unchecked	Unchecked	Unchecked	Unchecked	Unchecked	Unchecked		0	0	0	0	0	0
567	Visit0 (Arm 2: Phase 2)	Follow-up survey phase 2	1	2018/08/30	2018/09/13	2 weeks	No	Unchecked	Checked	Unchecked	Unchecked	Unchecked	Unchecked	Unchecked	Unchecked	Unchecked	Checked	Checked	Unchecked	Other	Priscilla Ngoveni	Unchecked	Unchecked	Unchecked	Unchecked	Unchecked	Unchecked	Unchecked	Unchecked	Unchecked	Unchecked	Unchecked	Unchecked		0	0	0	0	0	0
570	Visit0 (Arm 2: Phase 2)	Follow-up survey phase 2	1	2018/09/03	2018/09/17	2 weeks	No	Unchecked	Unchecked	Unchecked	Unchecked	Unchecked	Unchecked	Unchecked	Unchecked	Unchecked	Checked	Unchecked	Unchecked	Other	Priscilla Ngoveni	Unchecked	Unchecked	Unchecked	Unchecked	Unchecked	Unchecked	Unchecked	Unchecked	Unchecked	Unchecked	Unchecked	Unchecked		0	0	0	0	0	0
572	Visit0 (Arm 2: Phase 2)	Follow-up survey phase 2	1	2018/09/03	2018/09/06	Same day	Yes	Checked	Unchecked	Unchecked	Unchecked	Unchecked	Unchecked	Unchecked	Unchecked	Unchecked	Unchecked	Unchecked	Unchecked	Other	Kamogelo Mtotoba	Checked	Unchecked	Unchecked	Unchecked	Unchecked	Unchecked	Unchecked	Unchecked	Unchecked	Unchecked	Unchecked	Unchecked	No	0	0	0	0	0	0		Yes	Because I got support & it really felt good to have someone with me		No		Kamogelo's support meant a lot to me	No
572	Visit0 (Arm 2: Phase 2)	Follow-up survey phase 2	2	2018/09/03	2018/09/17	2 weeks	No	Checked	Unchecked	Unchecked	Unchecked	Unchecked	Unchecked	Unchecked	Unchecked	Unchecked	Unchecked	Unchecked	Unchecked	Other	Kamogelo Mtotoba	Unchecked	Unchecked	Unchecked	Unchecked	Unchecked	Unchecked	Unchecked	Unchecked	Unchecked	Unchecked	Unchecked	Unchecked		0	0	0	0	0	0
576	Visit0 (Arm 2: Phase 2)	Follow-up survey phase 2	1	2018/09/12	2018/09/27	2 weeks	No	Checked	Unchecked	Unchecked	Unchecked	Unchecked	Unchecked	Unchecked	Unchecked	Unchecked	Unchecked	Unchecked	Unchecked	Other	Katlego	Unchecked	Unchecked	Unchecked	Unchecked	Unchecked	Unchecked	Unchecked	Unchecked	Unchecked	Unchecked	Unchecked	Unchecked		0	0	0	0	0	0
579	Visit0 (Arm 2: Phase 2)	Follow-up survey phase 2	1	2018/09/12	2018/09/27	2 weeks	No	Unchecked	Unchecked	Unchecked	Unchecked	Unchecked	Unchecked	Unchecked	Unchecked	Unchecked	Checked	Unchecked	Unchecked	Other	katlego	Unchecked	Unchecked	Unchecked	Unchecked	Unchecked	Unchecked	Unchecked	Unchecked	Unchecked	Unchecked	Unchecked	Unchecked		0	0	0	0	0	0
579	Visit0 (Arm 2: Phase 2)	Follow-up survey phase 2	2	2018/09/12	2018/10/12	1 month	No	Unchecked	Unchecked	Unchecked	Unchecked	Unchecked	Unchecked	Unchecked	Checked	Unchecked	Checked	Unchecked	Unchecked	Other	Katlego	Unchecked	Unchecked	Unchecked	Unchecked	Unchecked	Unchecked	Unchecked	Unchecked	Unchecked	Unchecked	Unchecked	Unchecked		0	0	0	0	0	0
579	Visit0 (Arm 2: Phase 2)	Follow-up survey phase 2	3	2018/09/12	2018/11/12	2 months	No	Unchecked	Unchecked	Unchecked	Unchecked	Unchecked	Unchecked	Unchecked	Checked	Unchecked	Checked	Unchecked	Unchecked	Other	Katlego	Unchecked	Unchecked	Unchecked	Unchecked	Unchecked	Unchecked	Unchecked	Unchecked	Unchecked	Unchecked	Unchecked	Unchecked		0	0	0	0	0	0
579	Visit0 (Arm 2: Phase 2)	Follow-up survey phase 2	4	2018/09/12	2018/12/12	3 months	No	Unchecked	Unchecked	Unchecked	Unchecked	Unchecked	Unchecked	Unchecked	Checked	Unchecked	Checked	Unchecked	Unchecked	Other	Katlego	Unchecked	Unchecked	Unchecked	Unchecked	Unchecked	Unchecked	Unchecked	Unchecked	Unchecked	Unchecked	Unchecked	Unchecked		0	0	0	0	0	0
582	Visit0 (Arm 2: Phase 2)	Follow-up survey phase 2	1	2018/09/10	2018/09/25	2 weeks	No	Checked	Unchecked	Unchecked	Unchecked	Unchecked	Unchecked	Unchecked	Checked	Unchecked	Unchecked	Unchecked	Unchecked	Other	Priscilla Ngoveni	Unchecked	Unchecked	Unchecked	Unchecked	Unchecked	Unchecked	Unchecked	Unchecked	Unchecked	Unchecked	Unchecked	Unchecked		0	0	0	0	0	0
582	Visit0 (Arm 2: Phase 2)	Follow-up survey phase 2	2	2018/09/10	2018/10/10	1 month	No	Checked	Unchecked	Unchecked	Unchecked	Unchecked	Unchecked	Unchecked	Checked	Unchecked	Unchecked	Unchecked	Unchecked	Other	Priscilla Ngoveni	Unchecked	Unchecked	Unchecked	Unchecked	Unchecked	Unchecked	Unchecked	Unchecked	Unchecked	Unchecked	Unchecked	Unchecked		0	0	0	0	0	0
582	Visit0 (Arm 2: Phase 2)	Follow-up survey phase 2	3	2018/09/10	2018/11/12	2 months	No	Checked	Unchecked	Unchecked	Unchecked	Unchecked	Unchecked	Unchecked	Checked	Unchecked	Unchecked	Unchecked	Unchecked	Other	Priscilla Ngoveni	Unchecked	Unchecked	Unchecked	Unchecked	Unchecked	Unchecked	Unchecked	Unchecked	Unchecked	Unchecked	Unchecked	Unchecked		0	0	0	0	0	0
584	Visit0 (Arm 2: Phase 2)	Follow-up survey phase 2	1	2018/09/10	2018/09/25	2 weeks	No	Unchecked	Unchecked	Unchecked	Unchecked	Unchecked	Unchecked	Unchecked	Unchecked	Unchecked	Checked	Unchecked	Unchecked	Other	Priscilla Ngoveni	Unchecked	Unchecked	Unchecked	Unchecked	Unchecked	Unchecked	Unchecked	Unchecked	Unchecked	Unchecked	Unchecked	Unchecked		0	0	0	0	0	0
584	Visit0 (Arm 2: Phase 2)	Follow-up survey phase 2	2	2018/09/10	2018/10/10	1 month	No	Unchecked	Unchecked	Unchecked	Unchecked	Unchecked	Unchecked	Unchecked	Unchecked	Unchecked	Checked	Unchecked	Unchecked	Other	Priscilla Ngoveni	Unchecked	Unchecked	Unchecked	Unchecked	Unchecked	Unchecked	Unchecked	Unchecked	Unchecked	Unchecked	Unchecked	Unchecked		0	0	0	0	0	0
587	Visit0 (Arm 2: Phase 2)	Follow-up survey phase 2	1	2018/09/03	2018/09/17	2 weeks	No	Checked	Unchecked	Checked	Unchecked	Unchecked	Unchecked	Unchecked	Unchecked	Unchecked	Unchecked	Unchecked	Unchecked	Other	Katlego	Unchecked	Unchecked	Unchecked	Unchecked	Unchecked	Unchecked	Unchecked	Unchecked	Unchecked	Unchecked	Unchecked	Unchecked		0	0	0	0	0	0
589	Visit0 (Arm 2: Phase 2)	Follow-up survey phase 2	1	2018/09/10	2018/09/25	2 weeks	No	Unchecked	Unchecked	Unchecked	Unchecked	Unchecked	Unchecked	Unchecked	Unchecked	Unchecked	Checked	Unchecked	Unchecked	Other	Kamogelo	Unchecked	Unchecked	Unchecked	Unchecked	Unchecked	Unchecked	Unchecked	Unchecked	Unchecked	Unchecked	Unchecked	Unchecked		0	0	0	0	0	0
589	Visit0 (Arm 2: Phase 2)	Follow-up survey phase 2	2	2018/09/10	2018/10/09	1 month	No	Unchecked	Unchecked	Unchecked	Unchecked	Unchecked	Unchecked	Unchecked	Unchecked	Unchecked	Checked	Unchecked	Unchecked	Other	Kamogelo	Unchecked	Unchecked	Unchecked	Unchecked	Unchecked	Unchecked	Unchecked	Unchecked	Unchecked	Unchecked	Unchecked	Unchecked		0	0	0	0	0	0
592	Visit0 (Arm 2: Phase 2)	Follow-up survey phase 2	1	2018/08/23	2018/09/06	2 weeks	No	Unchecked	Unchecked	Checked	Unchecked	Unchecked	Unchecked	Unchecked	Unchecked	Unchecked	Unchecked	Unchecked	Unchecked	Other	katlego Mashilo	Unchecked	Unchecked	Unchecked	Unchecked	Unchecked	Unchecked	Unchecked	Unchecked	Unchecked	Unchecked	Unchecked	Unchecked		0	0	0	0	0	0
592	Visit0 (Arm 2: Phase 2)	Follow-up survey phase 2	2	2018/08/23	2018/09/20	1 month	No	Unchecked	Unchecked	Checked	Unchecked	Unchecked	Unchecked	Unchecked	Unchecked	Unchecked	Unchecked	Unchecked	Unchecked	Other	katlego mashilo	Unchecked	Unchecked	Unchecked	Unchecked	Unchecked	Unchecked	Unchecked	Unchecked	Unchecked	Unchecked	Unchecked	Unchecked		0	0	0	0	0	0
596	Visit0 (Arm 2: Phase 2)	Follow-up survey phase 2	1	2018/09/06	2018/09/20	2 weeks	No	Unchecked	Unchecked	Unchecked	Unchecked	Unchecked	Unchecked	Unchecked	Unchecked	Checked	Unchecked	Unchecked	Unchecked	Other	katlego	Unchecked	Unchecked	Unchecked	Unchecked	Unchecked	Unchecked	Unchecked	Unchecked	Unchecked	Unchecked	Unchecked	Unchecked		0	0	0	0	0	0
600	Visit0 (Arm 2: Phase 2)	Follow-up survey phase 2	1	2018/09/10	2018/09/25	2 weeks	No	Unchecked	Checked	Unchecked	Unchecked	Unchecked	Unchecked	Unchecked	Unchecked	Unchecked	Unchecked	Unchecked	Unchecked	Other	kamogelo	Unchecked	Unchecked	Unchecked	Unchecked	Unchecked	Unchecked	Unchecked	Unchecked	Unchecked	Unchecked	Unchecked	Unchecked		0	0	0	0	0	0
601	Visit0 (Arm 2: Phase 2)	Follow-up survey phase 2	1	2018/09/04	2018/09/18	2 weeks	No	Unchecked	Unchecked	Unchecked	Unchecked	Unchecked	Unchecked	Unchecked	Unchecked	Unchecked	Checked	Unchecked	Unchecked	Other	katlego	Unchecked	Unchecked	Unchecked	Unchecked	Unchecked	Unchecked	Unchecked	Unchecked	Unchecked	Unchecked	Unchecked	Unchecked		0	0	0	0	0	0
601	Visit0 (Arm 2: Phase 2)	Follow-up survey phase 2	2	2018/09/04	2018/10/04	1 month	No	Unchecked	Unchecked	Unchecked	Unchecked	Unchecked	Unchecked	Unchecked	Unchecked	Unchecked	Checked	Unchecked	Unchecked	Other	Katlego	Unchecked	Unchecked	Unchecked	Unchecked	Unchecked	Unchecked	Unchecked	Unchecked	Unchecked	Unchecked	Unchecked	Unchecked		0	0	0	0	0	0
601	Visit0 (Arm 2: Phase 2)	Follow-up survey phase 2	3	2018/09/04	2018/11/05	2 months	No	Unchecked	Unchecked	Unchecked	Unchecked	Unchecked	Unchecked	Unchecked	Unchecked	Unchecked	Unchecked	Unchecked	Unchecked	Other	Katlego	Unchecked	Unchecked	Unchecked	Unchecked	Unchecked	Unchecked	Unchecked	Unchecked	Unchecked	Unchecked	Unchecked	Unchecked		0	0	0	0	0	0
602	Visit0 (Arm 2: Phase 2)	Follow-up survey phase 2	1	2018/09/18	2018/10/02	2 weeks	No	Checked	Unchecked	Unchecked	Unchecked	Unchecked	Unchecked	Unchecked	Unchecked	Unchecked	Unchecked	Unchecked	Unchecked	Other	Kamogelo Mtotoba	Unchecked	Unchecked	Unchecked	Unchecked	Unchecked	Unchecked	Unchecked	Unchecked	Unchecked	Unchecked	Unchecked	Unchecked		0	0	0	0	0	0
602	Visit0 (Arm 2: Phase 2)	Follow-up survey phase 2	2	2018/09/18	2018/10/16	1 month	No	Checked	Unchecked	Unchecked	Unchecked	Unchecked	Unchecked	Unchecked	Unchecked	Unchecked	Unchecked	Unchecked	Unchecked	Other	Kamogelo	Unchecked	Unchecked	Unchecked	Unchecked	Unchecked	Unchecked	Unchecked	Unchecked	Unchecked	Unchecked	Unchecked	Unchecked		0	0	0	0	0	0
602	Visit0 (Arm 2: Phase 2)	Follow-up survey phase 2	3	2018/09/18	2018/11/13	2 months	No	Checked	Unchecked	Unchecked	Unchecked	Unchecked	Unchecked	Unchecked	Unchecked	Unchecked	Unchecked	Unchecked	Unchecked	Other	Kamogelo	Unchecked	Unchecked	Unchecked	Unchecked	Unchecked	Unchecked	Unchecked	Unchecked	Unchecked	Unchecked	Unchecked	Unchecked		0	0	0	0	0	0
602	Visit0 (Arm 2: Phase 2)	Follow-up survey phase 2	4	2018/09/18	2018/12/18	3 months	No	Checked	Unchecked	Unchecked	Unchecked	Unchecked	Unchecked	Unchecked	Unchecked	Unchecked	Unchecked	Unchecked	Unchecked	Other	Kamogelo Mtotoba	Unchecked	Unchecked	Unchecked	Unchecked	Unchecked	Unchecked	Unchecked	Unchecked	Unchecked	Unchecked	Unchecked	Unchecked		0	0	0	0	0	0
604	Visit0 (Arm 2: Phase 2)	Follow-up survey phase 2	1	2018/09/19	2018/10/03	2 weeks	No	Checked	Checked	Unchecked	Unchecked	Unchecked	Unchecked	Unchecked	Unchecked	Unchecked	Unchecked	Unchecked	Unchecked	Other	Priscilla Ngoveni	Unchecked	Unchecked	Unchecked	Unchecked	Unchecked	Unchecked	Unchecked	Unchecked	Unchecked	Unchecked	Unchecked	Unchecked		0	0	0	0	0	0
607	Visit0 (Arm 2: Phase 2)	Follow-up survey phase 2	1	2018/09/18	2018/10/02	2 weeks	No	Unchecked	Unchecked	Unchecked	Unchecked	Unchecked	Unchecked	Unchecked	Unchecked	Unchecked	Checked	Unchecked	Unchecked			Unchecked	Unchecked	Unchecked	Unchecked	Unchecked	Unchecked	Unchecked	Unchecked	Unchecked	Unchecked	Unchecked	Unchecked		0	0	0	0	0	0
608	Visit0 (Arm 2: Phase 2)	Follow-up survey phase 2	1	2018/09/20	2018/09/04	2 weeks	No	Checked	Unchecked	Unchecked	Unchecked	Unchecked	Unchecked	Unchecked	Unchecked	Unchecked	Unchecked	Unchecked	Unchecked	Other	Priscilla Ngoveni	Unchecked	Unchecked	Unchecked	Unchecked	Unchecked	Unchecked	Unchecked	Unchecked	Unchecked	Unchecked	Unchecked	Unchecked		0	0	0	0	0	0
608	Visit0 (Arm 2: Phase 2)	Follow-up survey phase 2	2	2018/09/20	2018/10/19	1 month	No	Checked	Unchecked	Unchecked	Unchecked	Unchecked	Unchecked	Unchecked	Unchecked	Unchecked	Unchecked	Unchecked	Unchecked	Other	Priscilla Ngoveni	Unchecked	Unchecked	Unchecked	Unchecked	Unchecked	Unchecked	Unchecked	Unchecked	Unchecked	Unchecked	Unchecked	Unchecked		0	0	0	0	0	0
608	Visit0 (Arm 2: Phase 2)	Follow-up survey phase 2	3	2018/09/20	2018/11/20	2 months	No	Checked	Unchecked	Unchecked	Unchecked	Unchecked	Unchecked	Unchecked	Unchecked	Unchecked	Unchecked	Unchecked	Unchecked	Other	Priscilla Ngoveni	Unchecked	Unchecked	Unchecked	Unchecked	Unchecked	Unchecked	Unchecked	Unchecked	Unchecked	Unchecked	Unchecked	Unchecked		0	0	0	0	0	0
608	Visit0 (Arm 2: Phase 2)	Follow-up survey phase 2	4	2018/09/20	2018/12/20	3 months	No	Checked	Unchecked	Unchecked	Unchecked	Unchecked	Unchecked	Unchecked	Unchecked	Unchecked	Unchecked	Unchecked	Unchecked	Other	Priscilla Ngoveni	Unchecked	Unchecked	Unchecked	Unchecked	Unchecked	Unchecked	Unchecked	Unchecked	Unchecked	Unchecked	Unchecked	Unchecked		0	0	0	0	0	0
612	Visit0 (Arm 2: Phase 2)	Follow-up survey phase 2	1	2018/09/12	2018/09/26	2 weeks	No	Unchecked	Unchecked	Unchecked	Unchecked	Unchecked	Unchecked	Unchecked	Checked	Unchecked	Checked	Unchecked	Unchecked	Other	Kamogelo	Unchecked	Unchecked	Unchecked	Unchecked	Unchecked	Unchecked	Unchecked	Unchecked	Unchecked	Unchecked	Unchecked	Unchecked		0	0	0	0	0	0
615	Visit0 (Arm 2: Phase 2)	Follow-up survey phase 2	1	2018/09/19	2018/10/03	2 weeks	No	Checked	Unchecked	Unchecked	Unchecked	Unchecked	Unchecked	Unchecked	Unchecked	Unchecked	Checked	Checked	Unchecked	Other	kamogelo Mtotoba	Unchecked	Unchecked	Unchecked	Unchecked	Unchecked	Unchecked	Unchecked	Unchecked	Unchecked	Unchecked	Unchecked	Unchecked		0	0	0	0	0	0
615	Visit0 (Arm 2: Phase 2)	Follow-up survey phase 2	2	2018/09/19	2018/10/17	1 month	No	Checked	Unchecked	Unchecked	Unchecked	Unchecked	Unchecked	Unchecked	Unchecked	Unchecked	Checked	Checked	Unchecked	Other	Kamogelo Mtotoba	Unchecked	Unchecked	Unchecked	Unchecked	Unchecked	Unchecked	Unchecked	Unchecked	Unchecked	Unchecked	Unchecked	Unchecked		0	0	0	0	0	0
615	Visit0 (Arm 2: Phase 2)	Follow-up survey phase 2	3	2018/09/19	2018/11/14	2 months	No	Checked	Unchecked	Unchecked	Unchecked	Unchecked	Unchecked	Unchecked	Unchecked	Unchecked	Checked	Checked	Unchecked	Other	Kamogelo Mtotoba	Unchecked	Unchecked	Unchecked	Unchecked	Unchecked	Unchecked	Unchecked	Unchecked	Unchecked	Unchecked	Unchecked	Unchecked		0	0	0	0	0	0
615	Visit0 (Arm 2: Phase 2)	Follow-up survey phase 2	4	2018/09/19	2018/12/12	3 months	No	Checked	Unchecked	Unchecked	Unchecked	Unchecked	Unchecked	Unchecked	Unchecked	Unchecked	Checked	Checked	Unchecked	Other	Kamogelo Mtotoba	Unchecked	Unchecked	Unchecked	Unchecked	Unchecked	Unchecked	Unchecked	Unchecked	Unchecked	Unchecked	Unchecked	Unchecked		0	0	0	0	0	0
616	Visit0 (Arm 2: Phase 2)	Follow-up survey phase 2	1	2018/09/12	2018/09/26	2 weeks	No	Unchecked	Unchecked	Unchecked	Unchecked	Unchecked	Unchecked	Unchecked	Checked	Unchecked	Checked	Unchecked	Unchecked	Other	Kamogelo	Unchecked	Unchecked	Unchecked	Unchecked	Unchecked	Unchecked	Unchecked	Unchecked	Unchecked	Unchecked	Unchecked	Unchecked		0	0	0	0	0	0
617	Visit0 (Arm 2: Phase 2)	Follow-up survey phase 2	1	2018/09/19	2018/10/02	2 weeks	No	Checked	Unchecked	Unchecked	Unchecked	Unchecked	Unchecked	Unchecked	Unchecked	Unchecked	Unchecked	Unchecked	Unchecked	Other	Katlego	Unchecked	Unchecked	Unchecked	Unchecked	Unchecked	Unchecked	Unchecked	Unchecked	Unchecked	Unchecked	Unchecked	Unchecked		0	0	0	0	0	0
617	Visit0 (Arm 2: Phase 2)	Follow-up survey phase 2	2	2018/09/19	2018/10/19	1 month	No	Checked	Unchecked	Unchecked	Unchecked	Unchecked	Unchecked	Unchecked	Unchecked	Unchecked	Unchecked	Unchecked	Unchecked	Other	Katlego	Unchecked	Unchecked	Unchecked	Unchecked	Unchecked	Unchecked	Unchecked	Unchecked	Unchecked	Unchecked	Unchecked	Unchecked		0	0	0	0	0	0
617	Visit0 (Arm 2: Phase 2)	Follow-up survey phase 2	3	2018/09/19	2018/11/19	2 months	No	Checked	Unchecked	Unchecked	Unchecked	Unchecked	Unchecked	Unchecked	Unchecked	Unchecked	Unchecked	Unchecked	Unchecked	Other	Katlego	Unchecked	Unchecked	Unchecked	Unchecked	Unchecked	Unchecked	Unchecked	Unchecked	Unchecked	Unchecked	Unchecked	Unchecked		0	0	0	0	0	0
617	Visit0 (Arm 2: Phase 2)	Follow-up survey phase 2	4	2018/09/19	2018/12/19	3 months	No	Checked	Unchecked	Unchecked	Unchecked	Unchecked	Unchecked	Unchecked	Unchecked	Unchecked	Unchecked	Unchecked	Unchecked	Other	Katlego	Unchecked	Unchecked	Unchecked	Unchecked	Unchecked	Unchecked	Unchecked	Unchecked	Unchecked	Unchecked	Unchecked	Unchecked		0	0	0	0	0	0
624	Visit0 (Arm 2: Phase 2)	Follow-up survey phase 2	1	2018/09/17	2018/10/01	2 weeks	No	Unchecked	Unchecked	Unchecked	Unchecked	Unchecked	Unchecked	Unchecked	Unchecked	Unchecked	Checked	Unchecked	Unchecked	Other	Priscilla Ngoveni	Unchecked	Unchecked	Unchecked	Unchecked	Unchecked	Unchecked	Unchecked	Unchecked	Unchecked	Unchecked	Unchecked	Unchecked		0	0	0	0	0	0
624	Visit0 (Arm 2: Phase 2)	Follow-up survey phase 2	2	2018/09/17	2018/10/17	1 month	No	Unchecked	Unchecked	Unchecked	Unchecked	Unchecked	Unchecked	Unchecked	Unchecked	Unchecked	Checked	Unchecked	Unchecked	Other	Priscilla Ngoveni	Unchecked	Unchecked	Unchecked	Unchecked	Unchecked	Unchecked	Unchecked	Unchecked	Unchecked	Unchecked	Unchecked	Unchecked		0	0	0	0	0	0
624	Visit0 (Arm 2: Phase 2)	Follow-up survey phase 2	3	2018/09/17	2018/11/16	2 months	No	Unchecked	Unchecked	Unchecked	Unchecked	Unchecked	Unchecked	Unchecked	Unchecked	Unchecked	Checked	Unchecked	Unchecked	Other	Priscilla	Unchecked	Unchecked	Unchecked	Unchecked	Unchecked	Unchecked	Unchecked	Unchecked	Unchecked	Unchecked	Unchecked	Unchecked		0	0	0	0	0	0
624	Visit0 (Arm 2: Phase 2)	Follow-up survey phase 2	4	2018/09/17	2018/12/18	3 months	No	Unchecked	Unchecked	Unchecked	Unchecked	Unchecked	Unchecked	Unchecked	Unchecked	Unchecked	Checked	Unchecked	Unchecked	Other	Priscilla Ngoveni	Unchecked	Unchecked	Unchecked	Unchecked	Unchecked	Unchecked	Unchecked	Unchecked	Unchecked	Unchecked	Unchecked	Unchecked		0	0	0	0	0	0
625	Visit0 (Arm 2: Phase 2)	Follow-up survey phase 2	1	2018/08/21	2018/09/10	2 weeks	No	Checked	Unchecked	Unchecked	Unchecked	Unchecked	Unchecked	Unchecked	Unchecked	Unchecked	Unchecked	Unchecked	Unchecked	Other	Katlego	Unchecked	Unchecked	Unchecked	Unchecked	Unchecked	Unchecked	Unchecked	Unchecked	Unchecked	Unchecked	Unchecked	Unchecked		0	0	0	0	0	0
625	Visit0 (Arm 2: Phase 2)	Follow-up survey phase 2	2	2018/08/21	2018/09/21	1 month	No	Checked	Unchecked	Unchecked	Unchecked	Unchecked	Unchecked	Unchecked	Unchecked	Unchecked	Unchecked	Checked	Unchecked	Other	Katlego	Unchecked	Unchecked	Unchecked	Unchecked	Unchecked	Unchecked	Unchecked	Unchecked	Unchecked	Unchecked	Unchecked	Unchecked		0	0	0	0	0	0
625	Visit0 (Arm 2: Phase 2)	Follow-up survey phase 2	3	2018/08/21	2018/10/22	2 months	No	Checked	Unchecked	Unchecked	Unchecked	Unchecked	Unchecked	Unchecked	Unchecked	Unchecked	Unchecked	Checked	Unchecked	Other	Katlego	Unchecked	Unchecked	Unchecked	Unchecked	Unchecked	Unchecked	Unchecked	Unchecked	Unchecked	Unchecked	Unchecked	Unchecked		0	0	0	0	0	0
625	Visit0 (Arm 2: Phase 2)	Follow-up survey phase 2	4	2018/08/21	2018/11/22	3 months	No	Checked	Unchecked	Unchecked	Unchecked	Unchecked	Unchecked	Unchecked	Unchecked	Unchecked	Unchecked	Checked	Unchecked	Other	Katlego	Unchecked	Unchecked	Unchecked	Unchecked	Unchecked	Unchecked	Unchecked	Unchecked	Unchecked	Unchecked	Unchecked	Unchecked		0	0	0	0	0	0
631	Visit0 (Arm 2: Phase 2)	Follow-up survey phase 2	1	2018/09/19	2018/08/03	2 weeks	No	Unchecked	Unchecked	Unchecked	Unchecked	Unchecked	Unchecked	Unchecked	Unchecked	Unchecked	Checked	Unchecked	Unchecked	Other	Katlego	Unchecked	Unchecked	Unchecked	Unchecked	Unchecked	Unchecked	Unchecked	Unchecked	Unchecked	Unchecked	Unchecked	Unchecked		0	0	0	0	0	0
634	Visit0 (Arm 2: Phase 2)	Follow-up survey phase 2	1	2018/09/28	2018/10/12	2 weeks	No	Unchecked	Unchecked	Unchecked	Unchecked	Unchecked	Unchecked	Unchecked	Unchecked	Checked	Unchecked	Unchecked	Unchecked			Unchecked	Unchecked	Unchecked	Unchecked	Unchecked	Unchecked	Unchecked	Unchecked	Unchecked	Unchecked	Unchecked	Unchecked		0	0	0	0	0	0
636	Visit0 (Arm 2: Phase 2)	Follow-up survey phase 2	1	2018/09/26	2018/10/10	2 weeks	No	Checked	Unchecked	Unchecked	Unchecked	Unchecked	Unchecked	Unchecked	Unchecked	Unchecked	Unchecked	Unchecked	Unchecked	Other	Priscilla Ngoveni	Unchecked	Unchecked	Unchecked	Unchecked	Unchecked	Unchecked	Unchecked	Unchecked	Unchecked	Unchecked	Unchecked	Unchecked		0	0	0	0	0	0
636	Visit0 (Arm 2: Phase 2)	Follow-up survey phase 2	2	2018/09/26	2018/10/26	1 month	No	Checked	Unchecked	Unchecked	Unchecked	Unchecked	Unchecked	Unchecked	Unchecked	Unchecked	Unchecked	Unchecked	Unchecked	Other	Priscilla Ngoveni	Unchecked	Unchecked	Unchecked	Unchecked	Unchecked	Unchecked	Unchecked	Unchecked	Unchecked	Unchecked	Unchecked	Unchecked		0	0	0	0	0	0
636	Visit0 (Arm 2: Phase 2)	Follow-up survey phase 2	3	2018/09/26	2018/11/26	2 months	No	Checked	Unchecked	Unchecked	Unchecked	Unchecked	Unchecked	Unchecked	Unchecked	Unchecked	Unchecked	Unchecked	Unchecked	Other	Priscilla Ngoveni	Unchecked	Unchecked	Unchecked	Unchecked	Unchecked	Unchecked	Unchecked	Unchecked	Unchecked	Unchecked	Unchecked	Unchecked		0	0	0	0	0	0
641	Visit0 (Arm 2: Phase 2)	Follow-up survey phase 2	1	2018/09/19	2018/10/03	2 weeks	Yes	Checked	Unchecked	Unchecked	Unchecked	Unchecked	Unchecked	Unchecked	Unchecked	Unchecked	Unchecked	Unchecked	Unchecked	Other	Katlego	Unchecked	Unchecked	Unchecked	Unchecked	Unchecked	Unchecked	Unchecked	Unchecked	Unchecked	Unchecked	Unchecked	Unchecked		0	0	0	0	0	0
641	Visit0 (Arm 2: Phase 2)	Follow-up survey phase 2	2	2018/09/19	2018/10/19	1 month	No	Checked	Unchecked	Unchecked	Unchecked	Unchecked	Unchecked	Unchecked	Unchecked	Unchecked	Unchecked	Unchecked	Unchecked	Other	Katlego	Unchecked	Unchecked	Unchecked	Unchecked	Unchecked	Unchecked	Unchecked	Unchecked	Unchecked	Unchecked	Unchecked	Unchecked		0	0	0	0	0	0
641	Visit0 (Arm 2: Phase 2)	Follow-up survey phase 2	3	2018/09/19	2018/11/19	2 months	No	Checked	Unchecked	Unchecked	Unchecked	Unchecked	Unchecked	Unchecked	Unchecked	Unchecked	Unchecked	Unchecked	Unchecked	Other	Katlego	Unchecked	Unchecked	Unchecked	Unchecked	Unchecked	Unchecked	Unchecked	Unchecked	Unchecked	Unchecked	Unchecked	Unchecked		0	0	0	0	0	0
641	Visit0 (Arm 2: Phase 2)	Follow-up survey phase 2	4	2018/09/18	2018/12/19	3 months	No	Checked	Unchecked	Unchecked	Unchecked	Unchecked	Unchecked	Unchecked	Unchecked	Unchecked	Unchecked	Unchecked	Unchecked	Other	Katlego	Unchecked	Unchecked	Unchecked	Unchecked	Unchecked	Unchecked	Unchecked	Unchecked	Unchecked	Unchecked	Unchecked	Unchecked		0	0	0	0	0	0
643	Visit0 (Arm 2: Phase 2)	Follow-up survey phase 2	1	2018/09/25	2018/10/09	2 weeks	No	Unchecked	Unchecked	Unchecked	Unchecked	Unchecked	Unchecked	Unchecked	Unchecked	Unchecked	Checked	Unchecked	Unchecked	Other	Priscilla Ngoveni	Unchecked	Unchecked	Unchecked	Unchecked	Unchecked	Unchecked	Unchecked	Unchecked	Unchecked	Unchecked	Unchecked	Unchecked		0	0	0	0	0	0
645	Visit0 (Arm 2: Phase 2)	Follow-up survey phase 2	1	2018/10/08	2018/10/22	2 weeks	No	Unchecked	Unchecked	Unchecked	Unchecked	Unchecked	Unchecked	Unchecked	Checked	Unchecked	Unchecked	Unchecked	Unchecked	Other	Kamogelo	Unchecked	Unchecked	Unchecked	Unchecked	Unchecked	Unchecked	Unchecked	Unchecked	Unchecked	Unchecked	Unchecked	Unchecked		0	0	0	0	0	0
646	Visit0 (Arm 2: Phase 2)	Follow-up survey phase 2	1	2018/10/01	2018/10/15	2 weeks	No	Checked	Unchecked	Unchecked	Unchecked	Unchecked	Unchecked	Unchecked	Unchecked	Unchecked	Unchecked	Unchecked	Unchecked	Other	Katlego	Unchecked	Unchecked	Unchecked	Unchecked	Unchecked	Unchecked	Unchecked	Unchecked	Unchecked	Unchecked	Unchecked	Unchecked		0	0	0	0	0	0
651	Visit0 (Arm 2: Phase 2)	Follow-up survey phase 2	1	2018/09/19	2018/10/05	2 weeks	No	Checked	Unchecked	Unchecked	Unchecked	Unchecked	Unchecked	Unchecked	Unchecked	Unchecked	Unchecked	Unchecked	Unchecked	Other	Kamogelo Mtotoba	Unchecked	Unchecked	Unchecked	Unchecked	Unchecked	Unchecked	Unchecked	Unchecked	Unchecked	Unchecked	Unchecked	Unchecked		0	0	0	0	0	0
652	Visit0 (Arm 2: Phase 2)	Follow-up survey phase 2	1	2018/09/19	2018/10/03	2 weeks	No	Checked	Unchecked	Unchecked	Unchecked	Unchecked	Unchecked	Unchecked	Unchecked	Unchecked	Unchecked	Unchecked	Unchecked	Other	Katlego	Unchecked	Unchecked	Unchecked	Unchecked	Unchecked	Unchecked	Unchecked	Unchecked	Unchecked	Unchecked	Unchecked	Unchecked		0	0	0	0	0	0
654	Visit0 (Arm 2: Phase 2)	Follow-up survey phase 2	1	2018/09/19	2018/10/03	2 weeks	No	Unchecked	Unchecked	Unchecked	Unchecked	Unchecked	Unchecked	Unchecked	Unchecked	Checked	Unchecked	Unchecked	Unchecked	Other	Kamogelo Mtotoba	Unchecked	Unchecked	Unchecked	Unchecked	Unchecked	Unchecked	Unchecked	Unchecked	Unchecked	Unchecked	Unchecked	Unchecked		0	0	0	0	0	0
654	Visit0 (Arm 2: Phase 2)	Follow-up survey phase 2	2	2018/09/19	2019/10/19	1 month	No	Unchecked	Unchecked	Unchecked	Unchecked	Unchecked	Unchecked	Unchecked	Unchecked	Checked	Unchecked	Unchecked	Unchecked	Other	kamogelo	Unchecked	Unchecked	Unchecked	Unchecked	Unchecked	Unchecked	Unchecked	Unchecked	Unchecked	Unchecked	Unchecked	Unchecked		0	0	0	0	0	0
654	Visit0 (Arm 2: Phase 2)	Follow-up survey phase 2	3	2018/09/19	2018/11/19	2 months	No	Unchecked	Unchecked	Unchecked	Unchecked	Unchecked	Unchecked	Unchecked	Unchecked	Checked	Unchecked	Unchecked	Unchecked	Other	kamogelo	Unchecked	Unchecked	Unchecked	Unchecked	Unchecked	Unchecked	Unchecked	Unchecked	Unchecked	Unchecked	Unchecked	Unchecked		0	0	0	0	0	0
655	Visit0 (Arm 2: Phase 2)	Follow-up survey phase 2	1	2018/09/19	2018/10/03	2 weeks	No	Checked	Unchecked	Unchecked	Unchecked	Unchecked	Unchecked	Unchecked	Unchecked	Unchecked	Unchecked	Unchecked	Unchecked	Other	Priscilla Ngobeni	Unchecked	Unchecked	Unchecked	Unchecked	Unchecked	Unchecked	Unchecked	Unchecked	Unchecked	Unchecked	Unchecked	Unchecked		0	0	0	0	0	0
656	Visit0 (Arm 2: Phase 2)	Follow-up survey phase 2	1	2018/09/20	2018/10/04	2 weeks	No	Unchecked	Unchecked	Unchecked	Unchecked	Unchecked	Unchecked	Unchecked	Checked	Unchecked	Unchecked	Unchecked	Unchecked	Other	katlego	Unchecked	Unchecked	Unchecked	Unchecked	Unchecked	Unchecked	Unchecked	Unchecked	Unchecked	Unchecked	Unchecked	Unchecked		0	0	0	0	0	0
656	Visit0 (Arm 2: Phase 2)	Follow-up survey phase 2	2	2018/09/20	2018/10/22	1 month	No	Unchecked	Unchecked	Unchecked	Unchecked	Unchecked	Unchecked	Unchecked	Checked	Unchecked	Unchecked	Unchecked	Unchecked	Other	Katlego	Unchecked	Unchecked	Unchecked	Unchecked	Unchecked	Unchecked	Unchecked	Unchecked	Unchecked	Unchecked	Unchecked	Unchecked		0	0	0	0	0	0
657	Visit0 (Arm 2: Phase 2)	Follow-up survey phase 2	1	2018/10/02	2018/10/16	2 weeks	No	Unchecked	Checked	Unchecked	Unchecked	Unchecked	Unchecked	Unchecked	Unchecked	Unchecked	Unchecked	Unchecked	Unchecked	Other	Kamogelo Mtotoba	Unchecked	Unchecked	Unchecked	Unchecked	Unchecked	Unchecked	Unchecked	Unchecked	Unchecked	Unchecked	Unchecked	Unchecked		0	0	0	0	0	0
657	Visit0 (Arm 2: Phase 2)	Follow-up survey phase 2	2	2018/10/02	2018/10/30	1 month	No	Unchecked	Checked	Unchecked	Unchecked	Unchecked	Unchecked	Unchecked	Unchecked	Unchecked	Unchecked	Unchecked	Unchecked	Other	Kamogelo Mtotoba	Unchecked	Unchecked	Unchecked	Unchecked	Unchecked	Unchecked	Unchecked	Unchecked	Unchecked	Unchecked	Unchecked	Unchecked		0	0	0	0	0	0
661	Visit0 (Arm 2: Phase 2)	Follow-up survey phase 2	1	2018/10/01	2018/10/15	2 weeks	No	Checked	Unchecked	Unchecked	Unchecked	Unchecked	Unchecked	Unchecked	Unchecked	Unchecked	Unchecked	Unchecked	Unchecked	Other	Priscilla Ngoveni	Unchecked	Unchecked	Unchecked	Unchecked	Unchecked	Unchecked	Unchecked	Unchecked	Unchecked	Unchecked	Unchecked	Unchecked		0	0	0	0	0	0
663	Visit0 (Arm 2: Phase 2)	Follow-up survey phase 2	1	2018/09/10	2018/09/27	2 weeks	No	Unchecked	Unchecked	Unchecked	Unchecked	Unchecked	Unchecked	Unchecked	Unchecked	Unchecked	Checked	Unchecked	Unchecked	Other	Katlego	Unchecked	Unchecked	Unchecked	Unchecked	Unchecked	Unchecked	Unchecked	Unchecked	Unchecked	Unchecked	Unchecked	Unchecked		0	0	0	0	0	0
663	Visit0 (Arm 2: Phase 2)	Follow-up survey phase 2	2	2018/09/10	2018/10/10	1 month	No	Unchecked	Unchecked	Unchecked	Unchecked	Unchecked	Unchecked	Unchecked	Unchecked	Unchecked	Checked	Unchecked	Unchecked	Other	Katlego	Unchecked	Unchecked	Unchecked	Unchecked	Unchecked	Unchecked	Unchecked	Unchecked	Unchecked	Unchecked	Unchecked	Unchecked		0	0	0	0	0	0
663	Visit0 (Arm 2: Phase 2)	Follow-up survey phase 2	3	2018/09/10	2018/11/09	2 months	No	Unchecked	Unchecked	Unchecked	Unchecked	Unchecked	Unchecked	Unchecked	Unchecked	Unchecked	Checked	Unchecked	Unchecked	Other	Katlego	Unchecked	Unchecked	Unchecked	Unchecked	Unchecked	Unchecked	Unchecked	Unchecked	Unchecked	Unchecked	Unchecked	Unchecked		0	0	0	0	0	0
670	Visit0 (Arm 2: Phase 2)	Follow-up survey phase 2	1	2018/10/08	2018/10/22	2 weeks	No	Unchecked	Unchecked	Unchecked	Unchecked	Unchecked	Unchecked	Unchecked	Checked	Unchecked	Unchecked	Unchecked	Unchecked	Other	Kamogelo Mtotoba	Unchecked	Unchecked	Unchecked	Unchecked	Unchecked	Unchecked	Unchecked	Unchecked	Unchecked	Unchecked	Unchecked	Unchecked		0	0	0	0	0	0
671	Visit0 (Arm 2: Phase 2)	Follow-up survey phase 2	1	2018/10/09	2018/10/23	2 weeks	No	Unchecked	Unchecked	Unchecked	Unchecked	Unchecked	Unchecked	Unchecked	Checked	Unchecked	Checked	Unchecked	Unchecked	Other	katlego	Unchecked	Unchecked	Unchecked	Unchecked	Unchecked	Unchecked	Unchecked	Unchecked	Unchecked	Unchecked	Unchecked	Unchecked		0	0	0	0	0	0
672	Visit0 (Arm 2: Phase 2)	Follow-up survey phase 2	1	2018/09/17	2018/09/18	Same day	Yes	Checked	Unchecked	Unchecked	Unchecked	Unchecked	Unchecked	Unchecked	Unchecked	Checked	Unchecked	Unchecked	Unchecked	Other	Katlego	Checked	Unchecked	Unchecked	Unchecked	Unchecked	Unchecked	Unchecked	Unchecked	Checked	Unchecked	Unchecked	Unchecked	Yes	1	0	0	0	0	0		Yes	I am very happy by the support I got from her		No		I don't think they gonna help me if I was alone.	No
672	Visit0 (Arm 2: Phase 2)	Follow-up survey phase 2	2	2018/09/17	2018/10/02	2 weeks	No	Unchecked	Unchecked	Unchecked	Unchecked	Unchecked	Unchecked	Unchecked	Unchecked	Checked	Unchecked	Unchecked	Unchecked	Other	Katlego	Unchecked	Unchecked	Unchecked	Unchecked	Unchecked	Unchecked	Unchecked	Unchecked	Unchecked	Unchecked	Unchecked	Unchecked		0	0	0	0	0	0
672	Visit0 (Arm 2: Phase 2)	Follow-up survey phase 2	3	2018/09/17	2018/10/17	1 month	No	Unchecked	Unchecked	Unchecked	Unchecked	Unchecked	Unchecked	Unchecked	Unchecked	Checked	Unchecked	Unchecked	Unchecked	Other	katlego	Unchecked	Unchecked	Unchecked	Unchecked	Unchecked	Unchecked	Unchecked	Unchecked	Unchecked	Unchecked	Unchecked	Unchecked		0	0	0	0	0	0
683	Visit0 (Arm 2: Phase 2)	Follow-up survey phase 2	1	2018/10/09	2018/10/23	2 weeks	No	Unchecked	Unchecked	Unchecked	Unchecked	Unchecked	Unchecked	Unchecked	Checked	Unchecked	Unchecked	Unchecked	Unchecked	Other	Priscilla Ngoveni	Unchecked	Unchecked	Unchecked	Unchecked	Unchecked	Unchecked	Unchecked	Unchecked	Unchecked	Unchecked	Unchecked	Unchecked		0	0	0	0	0	0
684	Visit0 (Arm 2: Phase 2)	Follow-up survey phase 2	1	2018/10/03	2018/10/17	2 weeks	No	Unchecked	Unchecked	Unchecked	Unchecked	Unchecked	Unchecked	Unchecked	Unchecked	Checked	Unchecked	Unchecked	Unchecked	Other	Kamogelo	Unchecked	Unchecked	Unchecked	Unchecked	Unchecked	Unchecked	Unchecked	Unchecked	Unchecked	Unchecked	Unchecked	Unchecked		0	0	0	0	0	0
686	Visit0 (Arm 2: Phase 2)	Follow-up survey phase 2	1	2018/10/08	2018/10/22	2 weeks	No	Checked	Unchecked	Unchecked	Unchecked	Unchecked	Unchecked	Unchecked	Unchecked	Unchecked	Unchecked	Unchecked	Unchecked	Other	Priscilla Ngoveni	Unchecked	Unchecked	Unchecked	Unchecked	Unchecked	Unchecked	Unchecked	Unchecked	Unchecked	Unchecked	Unchecked	Unchecked		0	0	0	0	0	0
686	Visit0 (Arm 2: Phase 2)	Follow-up survey phase 2	2	2018/10/08	2018/11/08	1 month	No	Checked	Unchecked	Unchecked	Unchecked	Unchecked	Unchecked	Unchecked	Unchecked	Unchecked	Unchecked	Unchecked	Unchecked	Other	Priscilla Ngoveni	Unchecked	Unchecked	Unchecked	Unchecked	Unchecked	Unchecked	Unchecked	Unchecked	Unchecked	Unchecked	Unchecked	Unchecked		0	0	0	0	0	0
686	Visit0 (Arm 2: Phase 2)	Follow-up survey phase 2	3	2018/10/08	2018/12/06	2 months	No	Checked	Unchecked	Unchecked	Unchecked	Unchecked	Unchecked	Unchecked	Unchecked	Unchecked	Unchecked	Unchecked	Unchecked	Other	Priscilla Ngoveni	Unchecked	Unchecked	Unchecked	Unchecked	Unchecked	Unchecked	Unchecked	Unchecked	Unchecked	Unchecked	Unchecked	Unchecked		0	0	0	0	0	0
686	Visit0 (Arm 2: Phase 2)	Follow-up survey phase 2	4	2018/10/08	2019/01/08	3 months	No	Checked	Unchecked	Unchecked	Unchecked	Unchecked	Unchecked	Unchecked	Unchecked	Unchecked	Unchecked	Unchecked	Unchecked	Other	Priscilla Ngoveni	Unchecked	Unchecked	Unchecked	Unchecked	Unchecked	Unchecked	Unchecked	Unchecked	Unchecked	Unchecked	Unchecked	Unchecked		0	0	0	0	0	0
689	Visit0 (Arm 2: Phase 2)	Follow-up survey phase 2	1	2018/10/03	2018/10/17	2 weeks	No	Checked	Unchecked	Unchecked	Unchecked	Unchecked	Unchecked	Unchecked	Unchecked	Unchecked	Unchecked	Unchecked	Unchecked	Other	Kamogelo	Unchecked	Unchecked	Unchecked	Unchecked	Unchecked	Unchecked	Unchecked	Unchecked	Unchecked	Unchecked	Unchecked	Unchecked		0	0	0	0	0	0
689	Visit0 (Arm 2: Phase 2)	Follow-up survey phase 2	2	2018/10/03	2018/10/31	1 month	No	Checked	Unchecked	Unchecked	Unchecked	Unchecked	Unchecked	Unchecked	Unchecked	Unchecked	Unchecked	Unchecked	Unchecked	Other	Kamogelo	Unchecked	Unchecked	Unchecked	Unchecked	Unchecked	Unchecked	Unchecked	Unchecked	Unchecked	Unchecked	Unchecked	Unchecked		0	0	0	0	0	0
689	Visit0 (Arm 2: Phase 2)	Follow-up survey phase 2	3	2018/10/03	2018/11/30	2 months	No	Checked	Unchecked	Unchecked	Unchecked	Unchecked	Unchecked	Unchecked	Unchecked	Unchecked	Unchecked	Unchecked	Unchecked	Other	Kamogelo Mtotoba	Unchecked	Unchecked	Unchecked	Unchecked	Unchecked	Unchecked	Unchecked	Unchecked	Unchecked	Unchecked	Unchecked	Unchecked		0	0	0	0	0	0
690	Visit0 (Arm 2: Phase 2)	Follow-up survey phase 2	1	2018/10/11	2018/10/25	2 weeks	No	Checked	Unchecked	Unchecked	Unchecked	Unchecked	Unchecked	Unchecked	Unchecked	Unchecked	Unchecked	Unchecked	Unchecked	Other	Priscilla Ngoveni	Unchecked	Unchecked	Unchecked	Unchecked	Unchecked	Unchecked	Unchecked	Unchecked	Unchecked	Unchecked	Unchecked	Unchecked		0	0	0	0	0	0
690	Visit0 (Arm 2: Phase 2)	Follow-up survey phase 2	2	2018/10/11	2018/11/12	1 month	No	Checked	Unchecked	Unchecked	Unchecked	Unchecked	Unchecked	Unchecked	Unchecked	Unchecked	Unchecked	Unchecked	Unchecked	Other	Priscilla Ngoveni	Unchecked	Unchecked	Unchecked	Unchecked	Unchecked	Unchecked	Unchecked	Unchecked	Unchecked	Unchecked	Unchecked	Unchecked		0	0	0	0	0	0
690	Visit0 (Arm 2: Phase 2)	Follow-up survey phase 2	3	2018/10/11	2018/12/11	2 months	No	Checked	Unchecked	Unchecked	Unchecked	Unchecked	Unchecked	Unchecked	Unchecked	Unchecked	Unchecked	Unchecked	Unchecked	Other	Priscilla Ngoveni	Unchecked	Unchecked	Unchecked	Unchecked	Unchecked	Unchecked	Unchecked	Unchecked	Unchecked	Unchecked	Unchecked	Unchecked		0	0	0	0	0	0
690	Visit0 (Arm 2: Phase 2)	Follow-up survey phase 2	4	2018/10/11	2019/01/11	3 months	No	Checked	Unchecked	Unchecked	Unchecked	Unchecked	Unchecked	Unchecked	Unchecked	Unchecked	Unchecked	Unchecked	Unchecked	Other	Priscilla Ngoveni	Unchecked	Unchecked	Unchecked	Unchecked	Unchecked	Unchecked	Unchecked	Unchecked	Unchecked	Unchecked	Unchecked	Unchecked		0	0	0	0	0	0
692	Visit0 (Arm 2: Phase 2)	Follow-up survey phase 2	1	2018/10/11	2018/10/25	2 weeks	No	Unchecked	Unchecked	Unchecked	Unchecked	Unchecked	Unchecked	Unchecked	Checked	Unchecked	Checked	Unchecked	Unchecked	Other	Katlego	Unchecked	Unchecked	Unchecked	Unchecked	Unchecked	Unchecked	Unchecked	Unchecked	Unchecked	Unchecked	Unchecked	Unchecked		0	0	0	0	0	0
692	Visit0 (Arm 2: Phase 2)	Follow-up survey phase 2	2	2018/10/11	2018/11/12	1 month	No	Unchecked	Unchecked	Unchecked	Unchecked	Unchecked	Unchecked	Unchecked	Checked	Unchecked	Checked	Unchecked	Unchecked	Other	Katlego	Unchecked	Unchecked	Unchecked	Unchecked	Unchecked	Unchecked	Unchecked	Unchecked	Unchecked	Unchecked	Unchecked	Unchecked		0	0	0	0	0	0
701	Visit0 (Arm 2: Phase 2)	Follow-up survey phase 2	1	2018/10/17	2018/10/31	2 weeks	No	Unchecked	Unchecked	Unchecked	Unchecked	Unchecked	Unchecked	Unchecked	Unchecked	Unchecked	Checked	Unchecked	Unchecked	Other	Kamogelo Mtotoba	Unchecked	Unchecked	Unchecked	Unchecked	Unchecked	Unchecked	Unchecked	Unchecked	Unchecked	Unchecked	Unchecked	Unchecked		0	0	0	0	0	0
705	Visit0 (Arm 2: Phase 2)	Follow-up survey phase 2	1	2018/10/23	2018/11/06	2 weeks	No	Checked	Unchecked	Checked	Unchecked	Unchecked	Unchecked	Unchecked	Unchecked	Unchecked	Unchecked	Unchecked	Unchecked	Other	Priscilla Ngoveni	Unchecked	Unchecked	Unchecked	Unchecked	Unchecked	Unchecked	Unchecked	Unchecked	Unchecked	Unchecked	Unchecked	Unchecked		0	0	0	0	0	0
705	Visit0 (Arm 2: Phase 2)	Follow-up survey phase 2	2	2018/10/23	2018/11/23	1 month	No	Checked	Unchecked	Checked	Unchecked	Unchecked	Unchecked	Unchecked	Unchecked	Unchecked	Unchecked	Unchecked	Unchecked	Other	Priscilla Ngoveni	Unchecked	Unchecked	Unchecked	Unchecked	Unchecked	Unchecked	Unchecked	Unchecked	Unchecked	Unchecked	Unchecked	Unchecked		0	0	0	0	0	0
705	Visit0 (Arm 2: Phase 2)	Follow-up survey phase 2	3	2018/10/23	2018/12/21	2 months	No	Checked	Unchecked	Checked	Unchecked	Unchecked	Unchecked	Unchecked	Unchecked	Unchecked	Unchecked	Unchecked	Unchecked	Other	Priscilla Ngoveni	Unchecked	Unchecked	Unchecked	Unchecked	Unchecked	Unchecked	Unchecked	Unchecked	Unchecked	Unchecked	Unchecked	Unchecked		0	0	0	0	0	0
705	Visit0 (Arm 2: Phase 2)	Follow-up survey phase 2	4	2018/10/23	2019/01/23	3 months	No	Checked	Unchecked	Checked	Unchecked	Unchecked	Unchecked	Unchecked	Unchecked	Unchecked	Unchecked	Unchecked	Unchecked	Other	Priscilla Ngoveni	Unchecked	Unchecked	Unchecked	Unchecked	Unchecked	Unchecked	Unchecked	Unchecked	Unchecked	Unchecked	Unchecked	Unchecked		0	0	0	0	0	0
712	Visit0 (Arm 2: Phase 2)	Follow-up survey phase 2	1	2018/07/30	2018/07/31	Same day	Yes	Unchecked	Unchecked	Unchecked	Unchecked	Unchecked	Unchecked	Unchecked	Unchecked	Checked	Unchecked	Unchecked	Unchecked	Other	Priscilla ngoveni	Unchecked	Unchecked	Unchecked	Unchecked	Unchecked	Unchecked	Unchecked	Unchecked	Checked	Unchecked	Unchecked	Unchecked	No	0	0	0	0	0	0	Client was not initiated as tests were normal	Yes	She was helpfull and supporting		No		There will be no support
716	Visit0 (Arm 2: Phase 2)	Follow-up survey phase 2	1	2018/10/17	2018/10/31	2 weeks	No	Checked	Unchecked	Unchecked	Unchecked	Unchecked	Unchecked	Unchecked	Unchecked	Unchecked	Unchecked	Unchecked	Unchecked	Other	Priscilla Ngoveni	Unchecked	Unchecked	Unchecked	Unchecked	Unchecked	Unchecked	Unchecked	Unchecked	Unchecked	Unchecked	Unchecked	Unchecked		0	0	0	0	0	0
716	Visit0 (Arm 2: Phase 2)	Follow-up survey phase 2	2	2018/10/17	2018/11/16	1 month	No	Checked	Unchecked	Unchecked	Unchecked	Unchecked	Unchecked	Unchecked	Unchecked	Unchecked	Unchecked	Unchecked	Unchecked	Other	Priscilla Ngoveni	Unchecked	Unchecked	Unchecked	Unchecked	Unchecked	Unchecked	Unchecked	Unchecked	Unchecked	Unchecked	Unchecked	Unchecked		0	0	0	0	0	0
716	Visit0 (Arm 2: Phase 2)	Follow-up survey phase 2	3	2018/10/17	2018/12/18	2 months	No	Checked	Unchecked	Unchecked	Unchecked	Unchecked	Unchecked	Unchecked	Unchecked	Unchecked	Unchecked	Unchecked	Unchecked	Other	Priscilla Ngoveni	Unchecked	Unchecked	Unchecked	Unchecked	Unchecked	Unchecked	Unchecked	Unchecked	Unchecked	Unchecked	Unchecked	Unchecked		0	0	0	0	0	0
721	Visit0 (Arm 2: Phase 2)	Follow-up survey phase 2	1	2018/10/10	2018/10/24	2 weeks	No	Unchecked	Unchecked	Unchecked	Unchecked	Unchecked	Unchecked	Unchecked	Unchecked	Unchecked	Checked	Unchecked	Unchecked	Other	Katlego	Unchecked	Unchecked	Unchecked	Unchecked	Unchecked	Unchecked	Unchecked	Unchecked	Unchecked	Unchecked	Unchecked	Unchecked		0	0	0	0	0	0
721	Visit0 (Arm 2: Phase 2)	Follow-up survey phase 2	2	2018/10/10	2018/11/12	1 month	No	Unchecked	Unchecked	Unchecked	Unchecked	Unchecked	Unchecked	Unchecked	Unchecked	Unchecked	Checked	Unchecked	Unchecked	Other	Katlego	Unchecked	Unchecked	Unchecked	Unchecked	Unchecked	Unchecked	Unchecked	Unchecked	Unchecked	Unchecked	Unchecked	Unchecked		0	0	0	0	0	0
722	Visit0 (Arm 2: Phase 2)	Follow-up survey phase 2	1	2018/10/15	2018/10/29	2 weeks	No	Checked	Unchecked	Unchecked	Unchecked	Unchecked	Unchecked	Unchecked	Unchecked	Unchecked	Unchecked	Unchecked	Unchecked	Other	Kamogelo	Unchecked	Unchecked	Unchecked	Unchecked	Unchecked	Unchecked	Unchecked	Unchecked	Unchecked	Unchecked	Unchecked	Unchecked		0	0	0	0	0	0
723	Visit0 (Arm 2: Phase 2)	Follow-up survey phase 2	1	2018/10/10	2018/10/24	2 weeks	No	Unchecked	Unchecked	Unchecked	Unchecked	Unchecked	Unchecked	Unchecked	Unchecked	Unchecked	Checked	Unchecked	Unchecked	Other	katlego	Unchecked	Unchecked	Unchecked	Unchecked	Unchecked	Unchecked	Unchecked	Unchecked	Unchecked	Unchecked	Unchecked	Unchecked		0	0	0	0	0	0
723	Visit0 (Arm 2: Phase 2)	Follow-up survey phase 2	2	2018/10/10	2018/11/12	1 month	No	Unchecked	Unchecked	Unchecked	Unchecked	Unchecked	Unchecked	Unchecked	Unchecked	Unchecked	Checked	Unchecked	Unchecked	Other	Katlego	Unchecked	Unchecked	Unchecked	Unchecked	Unchecked	Unchecked	Unchecked	Unchecked	Unchecked	Unchecked	Unchecked	Unchecked		0	0	0	0	0	0
724	Visit0 (Arm 2: Phase 2)	Follow-up survey phase 2	1	2018/10/16	2018/10/31	2 weeks	No	Unchecked	Checked	Unchecked	Unchecked	Unchecked	Unchecked	Unchecked	Checked	Unchecked	Checked	Unchecked	Unchecked	Other	Priscilla Ngoveni	Unchecked	Unchecked	Unchecked	Unchecked	Unchecked	Unchecked	Unchecked	Unchecked	Unchecked	Unchecked	Unchecked	Unchecked		0	0	0	0	0	0
724	Visit0 (Arm 2: Phase 2)	Follow-up survey phase 2	2	2018/10/16	2018/11/16	1 month	Yes	Unchecked	Checked	Unchecked	Unchecked	Unchecked	Unchecked	Unchecked	Unchecked	Unchecked	Unchecked	Checked	Unchecked	Other	Priscilla Ngoveni	Unchecked	Unchecked	Unchecked	Unchecked	Unchecked	Unchecked	Unchecked	Unchecked	Unchecked	Unchecked	Unchecked	Unchecked		0	0	0	0	0	0
724	Visit0 (Arm 2: Phase 2)	Follow-up survey phase 2	3	2018/10/16	2018/12/14	2 months	No	Unchecked	Checked	Unchecked	Unchecked	Unchecked	Unchecked	Unchecked	Unchecked	Unchecked	Unchecked	Unchecked	Unchecked	Other	Priscilla Ngoveni	Unchecked	Unchecked	Unchecked	Unchecked	Unchecked	Unchecked	Unchecked	Unchecked	Unchecked	Unchecked	Unchecked	Unchecked		0	0	0	0	0	0
724	Visit0 (Arm 2: Phase 2)	Follow-up survey phase 2	4	2018/10/16	2019/01/16	3 months	No	Unchecked	Checked	Unchecked	Unchecked	Unchecked	Unchecked	Unchecked	Unchecked	Unchecked	Unchecked	Unchecked	Unchecked	Other	Priscilla Ngoveni	Unchecked	Unchecked	Unchecked	Unchecked	Unchecked	Unchecked	Unchecked	Unchecked	Unchecked	Unchecked	Unchecked	Unchecked		0	0	0	0	0	0
725	Visit0 (Arm 2: Phase 2)	Follow-up survey phase 2	1	2018/10/23	2018/11/06	2 weeks	No	Checked	Unchecked	Unchecked	Unchecked	Unchecked	Unchecked	Unchecked	Unchecked	Unchecked	Unchecked	Unchecked	Unchecked	Other	Kamogelo	Unchecked	Unchecked	Unchecked	Unchecked	Unchecked	Unchecked	Unchecked	Unchecked	Unchecked	Unchecked	Unchecked	Unchecked		0	0	0	0	0	0
734	Visit0 (Arm 2: Phase 2)	Follow-up survey phase 2	1	2018/10/29	2018/11/12	2 weeks	No	Unchecked	Unchecked	Unchecked	Unchecked	Unchecked	Unchecked	Unchecked	Checked	Unchecked	Unchecked	Unchecked	Unchecked	Other	Priscilla Ngoveni	Unchecked	Unchecked	Unchecked	Unchecked	Unchecked	Unchecked	Unchecked	Unchecked	Unchecked	Unchecked	Unchecked	Unchecked		0	0	0	0	0	0
734	Visit0 (Arm 2: Phase 2)	Follow-up survey phase 2	2	2018/10/29	2018/11/29	1 month	No	Unchecked	Unchecked	Unchecked	Unchecked	Unchecked	Unchecked	Unchecked	Checked	Unchecked	Unchecked	Checked	Unchecked	Other	Priscilla Ngoveni	Unchecked	Unchecked	Unchecked	Unchecked	Unchecked	Unchecked	Unchecked	Unchecked	Unchecked	Unchecked	Unchecked	Unchecked		0	0	0	0	0	0
734	Visit0 (Arm 2: Phase 2)	Follow-up survey phase 2	3	2018/10/29	2018/12/21	2 months	No	Unchecked	Unchecked	Unchecked	Unchecked	Unchecked	Unchecked	Unchecked	Checked	Unchecked	Unchecked	Checked	Unchecked	Other	Priscilla Ngoveni	Unchecked	Unchecked	Unchecked	Unchecked	Unchecked	Unchecked	Unchecked	Unchecked	Unchecked	Unchecked	Unchecked	Unchecked		0	0	0	0	0	0
734	Visit0 (Arm 2: Phase 2)	Follow-up survey phase 2	4	2018/10/29	2019/01/29	3 months	No	Unchecked	Unchecked	Unchecked	Unchecked	Unchecked	Unchecked	Unchecked	Checked	Unchecked	Unchecked	Unchecked	Unchecked	Other	Priscilla Ngoveni	Unchecked	Unchecked	Unchecked	Unchecked	Unchecked	Unchecked	Unchecked	Unchecked	Unchecked	Unchecked	Unchecked	Unchecked		0	0	0	0	0	0
735	Visit0 (Arm 2: Phase 2)	Follow-up survey phase 2	1	2018/10/16	2018/10/30	2 weeks	No	Unchecked	Unchecked	Unchecked	Unchecked	Unchecked	Unchecked	Unchecked	Unchecked	Unchecked	Checked	Unchecked	Unchecked	Other	Kamogelo	Unchecked	Unchecked	Unchecked	Unchecked	Unchecked	Unchecked	Unchecked	Unchecked	Unchecked	Unchecked	Unchecked	Unchecked		0	0	0	0	0	0
735	Visit0 (Arm 2: Phase 2)	Follow-up survey phase 2	2	2018/10/16	2018/11/13	1 month	No	Unchecked	Unchecked	Unchecked	Unchecked	Unchecked	Unchecked	Unchecked	Unchecked	Unchecked	Checked	Unchecked	Unchecked	Other	kamogelo	Unchecked	Unchecked	Unchecked	Unchecked	Unchecked	Unchecked	Unchecked	Unchecked	Unchecked	Unchecked	Unchecked	Unchecked		0	0	0	0	0	0
735	Visit0 (Arm 2: Phase 2)	Follow-up survey phase 2	3	2018/10/16	2018/12/18	2 months	No	Unchecked	Unchecked	Unchecked	Unchecked	Unchecked	Unchecked	Unchecked	Unchecked	Unchecked	Checked	Unchecked	Unchecked	Other	kamogelo	Unchecked	Unchecked	Unchecked	Unchecked	Unchecked	Unchecked	Unchecked	Unchecked	Unchecked	Unchecked	Unchecked	Unchecked		0	0	0	0	0	0
738	Visit0 (Arm 2: Phase 2)	Follow-up survey phase 2	1	2018/10/01	2018/10/15	2 weeks	No	Unchecked	Unchecked	Unchecked	Unchecked	Unchecked	Unchecked	Unchecked	Unchecked	Unchecked	Checked	Unchecked	Unchecked	Other	katlego	Unchecked	Unchecked	Unchecked	Unchecked	Unchecked	Unchecked	Unchecked	Unchecked	Unchecked	Unchecked	Unchecked	Unchecked		0	0	0	0	0	0
738	Visit0 (Arm 2: Phase 2)	Follow-up survey phase 2	2	2018/10/01	2018/11/01	1 month	No	Unchecked	Unchecked	Unchecked	Unchecked	Unchecked	Unchecked	Unchecked	Unchecked	Unchecked	Checked	Unchecked	Unchecked	Other	katlego	Unchecked	Unchecked	Unchecked	Unchecked	Unchecked	Unchecked	Unchecked	Unchecked	Unchecked	Unchecked	Unchecked	Unchecked		0	0	0	0	0	0
746	Visit0 (Arm 2: Phase 2)	Follow-up survey phase 2	1	2018/10/09	2018/10/22	2 weeks	No	Unchecked	Unchecked	Unchecked	Unchecked	Unchecked	Unchecked	Unchecked	Checked	Unchecked	Unchecked	Unchecked	Unchecked	Other	Priscilla Ngoveni	Unchecked	Unchecked	Unchecked	Unchecked	Unchecked	Unchecked	Unchecked	Unchecked	Unchecked	Unchecked	Unchecked	Unchecked		0	0	0	0	0	0
748	Visit0 (Arm 2: Phase 2)	Follow-up survey phase 2	1	2018/10/16	2018/10/30	2 weeks	No	Unchecked	Unchecked	Unchecked	Unchecked	Unchecked	Unchecked	Unchecked	Checked	Unchecked	Unchecked	Unchecked	Unchecked	Other	Katlego	Unchecked	Unchecked	Unchecked	Unchecked	Unchecked	Unchecked	Unchecked	Unchecked	Unchecked	Unchecked	Unchecked	Unchecked		0	0	0	0	0	0
749	Visit0 (Arm 2: Phase 2)	Follow-up survey phase 2	1	2018/10/23	2018/11/06	2 weeks	No	Unchecked	Unchecked	Unchecked	Unchecked	Unchecked	Unchecked	Unchecked	Unchecked	Unchecked	Checked	Unchecked	Unchecked	Other	Priscilla Ngoveni	Unchecked	Unchecked	Unchecked	Unchecked	Unchecked	Unchecked	Unchecked	Unchecked	Unchecked	Unchecked	Unchecked	Unchecked		0	0	0	0	0	0
751	Visit0 (Arm 2: Phase 2)	Follow-up survey phase 2	1	2018/10/22	2018/11/05	2 weeks	No	Unchecked	Unchecked	Unchecked	Unchecked	Unchecked	Unchecked	Unchecked	Unchecked	Checked	Unchecked	Unchecked	Unchecked	Other	Kamogelo	Unchecked	Unchecked	Unchecked	Unchecked	Unchecked	Unchecked	Unchecked	Unchecked	Unchecked	Unchecked	Unchecked	Unchecked		0	0	0	0	0	0
751	Visit0 (Arm 2: Phase 2)	Follow-up survey phase 2	2	2018/10/22	2018/11/19	1 month	No	Unchecked	Unchecked	Unchecked	Unchecked	Unchecked	Unchecked	Unchecked	Unchecked	Checked	Unchecked	Unchecked	Unchecked	Other	Kamogelo Mtotoba	Unchecked	Unchecked	Unchecked	Unchecked	Unchecked	Unchecked	Unchecked	Unchecked	Unchecked	Unchecked	Unchecked	Unchecked		0	0	0	0	0	0
751	Visit0 (Arm 2: Phase 2)	Follow-up survey phase 2	3	2018/10/22	2018/12/17	2 months	No	Unchecked	Unchecked	Unchecked	Unchecked	Unchecked	Unchecked	Unchecked	Unchecked	Checked	Unchecked	Unchecked	Unchecked	Other	Kamogelo Mtotoba	Unchecked	Unchecked	Unchecked	Unchecked	Unchecked	Unchecked	Unchecked	Unchecked	Unchecked	Unchecked	Unchecked	Unchecked		0	0	0	0	0	0
751	Visit0 (Arm 2: Phase 2)	Follow-up survey phase 2	4	2018/10/22	2019/01/14	3 months	No	Unchecked	Unchecked	Unchecked	Unchecked	Unchecked	Unchecked	Unchecked	Unchecked	Checked	Unchecked	Unchecked	Unchecked	Other	kamogelo	Unchecked	Unchecked	Unchecked	Unchecked	Unchecked	Unchecked	Unchecked	Unchecked	Unchecked	Unchecked	Unchecked	Unchecked		0	0	0	0	0	0
752	Visit0 (Arm 2: Phase 2)	Follow-up survey phase 2	1	2018/10/25	2018/10/26	Same day	Yes	Checked	Unchecked	Checked	Unchecked	Unchecked	Unchecked	Unchecked	Unchecked	Checked	Unchecked	Unchecked	Unchecked	Other	Katlego	Checked	Unchecked	Checked	Unchecked	Unchecked	Unchecked	Unchecked	Unchecked	Checked	Unchecked	Unchecked	Unchecked	Yes	1	0	0	0	0	0		Yes	They attended me fast and I got treatment.		Yes	Because I know their procedures now.		No
752	Visit0 (Arm 2: Phase 2)	Follow-up survey phase 2	2	2018/10/25	2018/11/08	2 weeks	No	Unchecked	Unchecked	Unchecked	Unchecked	Unchecked	Unchecked	Unchecked	Unchecked	Checked	Unchecked	Unchecked	Unchecked	Other	Katlego	Unchecked	Unchecked	Unchecked	Unchecked	Unchecked	Unchecked	Unchecked	Unchecked	Unchecked	Unchecked	Unchecked	Unchecked		0	0	0	0	0	0
755	Visit0 (Arm 2: Phase 2)	Follow-up survey phase 2	1	2018/10/22	2018/11/05	2 weeks	No	Unchecked	Unchecked	Unchecked	Unchecked	Unchecked	Unchecked	Unchecked	Checked	Unchecked	Checked	Unchecked	Unchecked	Other	Priscilla Ngoveni	Unchecked	Unchecked	Unchecked	Unchecked	Unchecked	Unchecked	Unchecked	Unchecked	Unchecked	Unchecked	Unchecked	Unchecked		0	0	0	0	0	0
755	Visit0 (Arm 2: Phase 2)	Follow-up survey phase 2	2	2018/10/22	2018/11/22	1 month	No	Unchecked	Unchecked	Unchecked	Unchecked	Unchecked	Unchecked	Unchecked	Checked	Unchecked	Checked	Unchecked	Unchecked	Other	Priscilla Ngoveni	Unchecked	Unchecked	Unchecked	Unchecked	Unchecked	Unchecked	Unchecked	Unchecked	Unchecked	Unchecked	Unchecked	Unchecked		0	0	0	0	0	0
755	Visit0 (Arm 2: Phase 2)	Follow-up survey phase 2	3	2018/10/22	2018/12/21	2 months	No	Unchecked	Unchecked	Unchecked	Unchecked	Unchecked	Unchecked	Unchecked	Checked	Unchecked	Checked	Unchecked	Unchecked	Other	Priscilla Ngoveni	Unchecked	Unchecked	Unchecked	Unchecked	Unchecked	Unchecked	Unchecked	Unchecked	Unchecked	Unchecked	Unchecked	Unchecked		0	0	0	0	0	0
755	Visit0 (Arm 2: Phase 2)	Follow-up survey phase 2	4	2018/10/22	2019/01/22	3 months	No	Unchecked	Unchecked	Unchecked	Unchecked	Unchecked	Unchecked	Unchecked	Checked	Unchecked	Checked	Unchecked	Unchecked	Other	Priscilla Ngoveni	Unchecked	Unchecked	Unchecked	Unchecked	Unchecked	Unchecked	Unchecked	Unchecked	Unchecked	Unchecked	Unchecked	Unchecked		0	0	0	0	0	0
758	Visit0 (Arm 2: Phase 2)	Follow-up survey phase 2	1	2018/10/23	2018/11/06	2 weeks	No	Checked	Unchecked	Unchecked	Unchecked	Unchecked	Unchecked	Unchecked	Unchecked	Unchecked	Unchecked	Unchecked	Unchecked	Other	katlego	Unchecked	Unchecked	Unchecked	Unchecked	Unchecked	Unchecked	Unchecked	Unchecked	Unchecked	Unchecked	Unchecked	Unchecked		0	0	0	0	0	0
760	Visit0 (Arm 2: Phase 2)	Follow-up survey phase 2	1	2018/10/24	2018/11/07	2 weeks	No	Unchecked	Checked	Unchecked	Unchecked	Unchecked	Unchecked	Unchecked	Unchecked	Unchecked	Unchecked	Unchecked	Unchecked	Other	Katlego	Unchecked	Unchecked	Unchecked	Unchecked	Unchecked	Unchecked	Unchecked	Unchecked	Unchecked	Unchecked	Unchecked	Unchecked		0	0	0	0	0	0
763	Visit0 (Arm 2: Phase 2)	Follow-up survey phase 2	1	2018/10/30	2018/11/13	2 weeks	No	Unchecked	Unchecked	Unchecked	Unchecked	Unchecked	Unchecked	Unchecked	Checked	Unchecked	Unchecked	Unchecked	Unchecked	Other	kamogelo	Unchecked	Unchecked	Unchecked	Unchecked	Unchecked	Unchecked	Unchecked	Unchecked	Unchecked	Unchecked	Unchecked	Unchecked		0	0	0	0	0	0
768	Visit0 (Arm 2: Phase 2)	Follow-up survey phase 2	1	2018/11/06	2018/11/20	2 weeks	No	Unchecked	Unchecked	Unchecked	Unchecked	Unchecked	Unchecked	Unchecked	Checked	Unchecked	Unchecked	Unchecked	Unchecked	Other	Priscilla	Unchecked	Unchecked	Unchecked	Unchecked	Unchecked	Unchecked	Unchecked	Unchecked	Unchecked	Unchecked	Unchecked	Unchecked		0	0	0	0	0	0
771	Visit0 (Arm 2: Phase 2)	Follow-up survey phase 2	1	2018/10/24	2018/11/07	2 weeks	No	Unchecked	Unchecked	Unchecked	Unchecked	Unchecked	Unchecked	Unchecked	Checked	Unchecked	Unchecked	Unchecked	Unchecked	Other	Priscilla Ngoveni	Unchecked	Unchecked	Unchecked	Unchecked	Unchecked	Unchecked	Unchecked	Unchecked	Unchecked	Unchecked	Unchecked	Unchecked		0	0	0	0	0	0
771	Visit0 (Arm 2: Phase 2)	Follow-up survey phase 2	2	2018/10/24	2018/11/23	1 month	No	Unchecked	Unchecked	Unchecked	Unchecked	Unchecked	Unchecked	Unchecked	Checked	Unchecked	Unchecked	Unchecked	Unchecked	Other	Priscilla Ngoveni	Unchecked	Unchecked	Unchecked	Unchecked	Unchecked	Unchecked	Unchecked	Unchecked	Unchecked	Unchecked	Unchecked	Unchecked		0	0	0	0	0	0
771	Visit0 (Arm 2: Phase 2)	Follow-up survey phase 2	3	2018/10/24	2018/12/21	2 months	No	Unchecked	Unchecked	Unchecked	Unchecked	Unchecked	Unchecked	Unchecked	Checked	Unchecked	Unchecked	Unchecked	Unchecked	Other	Priscilla Ngoveni	Unchecked	Unchecked	Unchecked	Unchecked	Unchecked	Unchecked	Unchecked	Unchecked	Unchecked	Unchecked	Unchecked	Unchecked		0	0	0	0	0	0
772	Visit0 (Arm 2: Phase 2)	Follow-up survey phase 2	1	2018/10/17	2018/10/31	2 weeks	No	Checked	Unchecked	Unchecked	Unchecked	Unchecked	Unchecked	Unchecked	Unchecked	Unchecked	Unchecked	Unchecked	Unchecked	Other	Katlego	Unchecked	Unchecked	Unchecked	Unchecked	Unchecked	Unchecked	Unchecked	Unchecked	Unchecked	Unchecked	Unchecked	Unchecked		0	0	0	0	0	0
772	Visit0 (Arm 2: Phase 2)	Follow-up survey phase 2	2	2018/10/17	2018/11/16	1 month	No	Checked	Unchecked	Unchecked	Unchecked	Unchecked	Unchecked	Unchecked	Unchecked	Unchecked	Unchecked	Unchecked	Unchecked	Other	Katlego	Unchecked	Unchecked	Unchecked	Unchecked	Unchecked	Unchecked	Unchecked	Unchecked	Unchecked	Unchecked	Unchecked	Unchecked		0	0	0	0	0	0
774	Visit0 (Arm 2: Phase 2)	Follow-up survey phase 2	1	2018/11/06	2018/11/20	2 weeks	No	Unchecked	Unchecked	Unchecked	Unchecked	Unchecked	Unchecked	Unchecked	Unchecked	Checked	Unchecked	Unchecked	Unchecked	Other	Katlego	Unchecked	Unchecked	Unchecked	Unchecked	Unchecked	Unchecked	Unchecked	Unchecked	Unchecked	Unchecked	Unchecked	Unchecked		0	0	0	0	0	0
774	Visit0 (Arm 2: Phase 2)	Follow-up survey phase 2	2	2018/11/06	2018/12/06	1 month	No	Unchecked	Unchecked	Unchecked	Unchecked	Unchecked	Unchecked	Unchecked	Unchecked	Checked	Unchecked	Unchecked	Unchecked	Other	Katlego	Unchecked	Unchecked	Unchecked	Unchecked	Unchecked	Unchecked	Unchecked	Unchecked	Unchecked	Unchecked	Unchecked	Unchecked		0	0	0	0	0	0
774	Visit0 (Arm 2: Phase 2)	Follow-up survey phase 2	3	2018/11/06	2019/01/07	2 months	No	Unchecked	Unchecked	Unchecked	Unchecked	Unchecked	Unchecked	Unchecked	Unchecked	Checked	Unchecked	Unchecked	Unchecked	Other	Katlego	Unchecked	Unchecked	Unchecked	Unchecked	Unchecked	Unchecked	Unchecked	Unchecked	Unchecked	Unchecked	Unchecked	Unchecked		0	0	0	0	0	0
774	Visit0 (Arm 2: Phase 2)	Follow-up survey phase 2	4	2018/11/06	2019/02/07	3 months	No	Unchecked	Unchecked	Unchecked	Unchecked	Unchecked	Unchecked	Unchecked	Unchecked	Checked	Unchecked	Unchecked	Unchecked	Other	Katlego	Unchecked	Unchecked	Unchecked	Unchecked	Unchecked	Unchecked	Unchecked	Unchecked	Unchecked	Unchecked	Unchecked	Unchecked		0	0	0	0	0	0
779	Visit0 (Arm 2: Phase 2)	Follow-up survey phase 2	1	2018/11/07	2018/11/21	2 weeks	No	Unchecked	Unchecked	Unchecked	Unchecked	Unchecked	Unchecked	Unchecked	Checked	Unchecked	Unchecked	Unchecked	Unchecked	Other	Katlego	Unchecked	Unchecked	Unchecked	Unchecked	Unchecked	Unchecked	Unchecked	Unchecked	Unchecked	Unchecked	Unchecked	Unchecked		0	0	0	0	0	0
781	Visit0 (Arm 2: Phase 2)	Follow-up survey phase 2	1	2018/10/29	2018/11/05	2 weeks	No	Unchecked	Unchecked	Unchecked	Unchecked	Unchecked	Unchecked	Unchecked	Checked	Checked	Checked	Unchecked	Unchecked	Other	Katlego	Unchecked	Unchecked	Unchecked	Unchecked	Unchecked	Unchecked	Unchecked	Unchecked	Unchecked	Unchecked	Unchecked	Unchecked		0	0	0	0	0	0
781	Visit0 (Arm 2: Phase 2)	Follow-up survey phase 2	2	2018/10/29	2018/11/29	1 month	No	Unchecked	Unchecked	Unchecked	Unchecked	Unchecked	Unchecked	Unchecked	Checked	Checked	Checked	Unchecked	Unchecked	Other	Katlego	Unchecked	Unchecked	Unchecked	Unchecked	Unchecked	Unchecked	Unchecked	Unchecked	Unchecked	Unchecked	Unchecked	Unchecked		0	0	0	0	0	0
781	Visit0 (Arm 2: Phase 2)	Follow-up survey phase 2	3	2018/10/29	2019/01/07	2 months	No	Unchecked	Unchecked	Unchecked	Unchecked	Unchecked	Unchecked	Unchecked	Checked	Checked	Checked	Unchecked	Unchecked	Other	Katlego	Unchecked	Unchecked	Unchecked	Unchecked	Unchecked	Unchecked	Unchecked	Unchecked	Unchecked	Unchecked	Unchecked	Unchecked		0	0	0	0	0	0
781	Visit0 (Arm 2: Phase 2)	Follow-up survey phase 2	4	2018/10/29	2019/01/28	3 months	No	Unchecked	Unchecked	Unchecked	Unchecked	Unchecked	Unchecked	Unchecked	Checked	Checked	Checked	Unchecked	Unchecked	Other	Katlego	Unchecked	Unchecked	Unchecked	Unchecked	Unchecked	Unchecked	Unchecked	Unchecked	Unchecked	Unchecked	Unchecked	Unchecked		0	0	0	0	0	0
787	Visit0 (Arm 2: Phase 2)	Follow-up survey phase 2	1	2018/11/08	2018/11/22	2 weeks	No	Checked	Unchecked	Unchecked	Unchecked	Unchecked	Unchecked	Unchecked	Checked	Checked	Unchecked	Unchecked	Unchecked	Other	Priscilla Ngoveni	Unchecked	Unchecked	Unchecked	Unchecked	Unchecked	Unchecked	Unchecked	Unchecked	Unchecked	Unchecked	Unchecked	Unchecked		0	0	0	0	0	0
787	Visit0 (Arm 2: Phase 2)	Follow-up survey phase 2	2	2018/11/08	2018/12/06	1 month	No	Checked	Unchecked	Unchecked	Unchecked	Unchecked	Unchecked	Unchecked	Unchecked	Unchecked	Unchecked	Unchecked	Unchecked	Other	Priscilla Ngoveni	Unchecked	Unchecked	Unchecked	Unchecked	Unchecked	Unchecked	Unchecked	Unchecked	Unchecked	Unchecked	Unchecked	Unchecked		0	0	0	0	0	0
801	Visit0 (Arm 2: Phase 2)	Follow-up survey phase 2	1	2018/11/06	2018/11/20	2 weeks	No	Unchecked	Unchecked	Unchecked	Unchecked	Unchecked	Unchecked	Unchecked	Unchecked	Unchecked	Checked	Unchecked	Unchecked	Other	Priscilla Ngoveni	Unchecked	Unchecked	Unchecked	Unchecked	Unchecked	Unchecked	Unchecked	Unchecked	Unchecked	Unchecked	Unchecked	Unchecked		0	0	0	0	0	0
801	Visit0 (Arm 2: Phase 2)	Follow-up survey phase 2	2	2018/11/06	2018/12/06	1 month	No	Unchecked	Unchecked	Unchecked	Unchecked	Unchecked	Unchecked	Unchecked	Unchecked	Unchecked	Checked	Unchecked	Unchecked	Other	Priscilla Ngoveni	Unchecked	Unchecked	Unchecked	Unchecked	Unchecked	Unchecked	Unchecked	Unchecked	Unchecked	Unchecked	Unchecked	Unchecked		0	0	0	0	0	0
801	Visit0 (Arm 2: Phase 2)	Follow-up survey phase 2	3	2018/11/06	2019/01/07	2 months	No	Unchecked	Unchecked	Unchecked	Unchecked	Unchecked	Unchecked	Unchecked	Unchecked	Unchecked	Checked	Unchecked	Unchecked	Other	Priscilla Ngoveni	Unchecked	Unchecked	Unchecked	Unchecked	Unchecked	Unchecked	Unchecked	Unchecked	Unchecked	Unchecked	Unchecked	Unchecked		0	0	0	0	0	0
802	Visit0 (Arm 2: Phase 2)	Follow-up survey phase 2	1	2018/11/05	2018/11/19	2 weeks	No	Unchecked	Unchecked	Unchecked	Unchecked	Unchecked	Unchecked	Unchecked	Unchecked	Unchecked	Checked	Unchecked	Unchecked	Other	kamogelo	Unchecked	Unchecked	Unchecked	Unchecked	Unchecked	Unchecked	Unchecked	Unchecked	Unchecked	Unchecked	Unchecked	Unchecked		0	0	0	0	0	0
802	Visit0 (Arm 2: Phase 2)	Follow-up survey phase 2	2	2018/11/05	2018/12/05	1 month	No	Unchecked	Unchecked	Unchecked	Unchecked	Unchecked	Unchecked	Unchecked	Unchecked	Unchecked	Checked	Unchecked	Unchecked	Other	Kamogelo Mtotoba	Unchecked	Unchecked	Unchecked	Unchecked	Unchecked	Unchecked	Unchecked	Unchecked	Unchecked	Unchecked	Unchecked	Unchecked		0	0	0	0	0	0
802	Visit0 (Arm 2: Phase 2)	Follow-up survey phase 2	3	2018/11/05	2019/01/07	2 months	No	Unchecked	Unchecked	Unchecked	Unchecked	Unchecked	Unchecked	Unchecked	Unchecked	Unchecked	Checked	Unchecked	Unchecked	Other	Kamogelo Mtotoba	Unchecked	Unchecked	Unchecked	Unchecked	Unchecked	Unchecked	Unchecked	Unchecked	Unchecked	Unchecked	Unchecked	Unchecked		0	0	0	0	0	0
813	Visit0 (Arm 2: Phase 2)	Follow-up survey phase 2	1	2018/10/17	2018/10/31	2 weeks	No	Checked	Unchecked	Unchecked	Unchecked	Unchecked	Unchecked	Unchecked	Unchecked	Checked	Unchecked	Unchecked	Unchecked	Other	Kamogelo Mtotoba	Unchecked	Unchecked	Unchecked	Unchecked	Unchecked	Unchecked	Unchecked	Unchecked	Unchecked	Unchecked	Unchecked	Unchecked		0	0	0	0	0	0
824	Visit0 (Arm 2: Phase 2)	Follow-up survey phase 2	2	2019/02/08	2019/02/22	2 weeks	Yes	Checked	Unchecked	Unchecked	Unchecked	Unchecked	Unchecked	Unchecked	Unchecked	Unchecked	Unchecked	Unchecked	Unchecked	Other	Katlego	Unchecked	Unchecked	Unchecked	Unchecked	Unchecked	Unchecked	Unchecked	Unchecked	Unchecked	Unchecked	Unchecked	Unchecked		0	0	0	0	0	0
825	Visit0 (Arm 2: Phase 2)	Follow-up survey phase 2	1	2018/11/20	2018/12/04	2 weeks	No	Checked	Unchecked	Unchecked	Unchecked	Unchecked	Unchecked	Unchecked	Checked	Unchecked	Unchecked	Unchecked	Unchecked	Other	Katlego	Unchecked	Unchecked	Unchecked	Unchecked	Unchecked	Unchecked	Unchecked	Unchecked	Unchecked	Unchecked	Unchecked	Unchecked		0	0	0	0	0	0
825	Visit0 (Arm 2: Phase 2)	Follow-up survey phase 2	2	2018/11/20	2018/12/20	1 month	No	Checked	Unchecked	Unchecked	Unchecked	Unchecked	Unchecked	Unchecked	Checked	Unchecked	Unchecked	Unchecked	Unchecked	Other	Katlego	Unchecked	Unchecked	Unchecked	Unchecked	Unchecked	Unchecked	Unchecked	Unchecked	Unchecked	Unchecked	Unchecked	Unchecked		0	0	0	0	0	0
825	Visit0 (Arm 2: Phase 2)	Follow-up survey phase 2	3	2018/11/20	2019/01/21	2 months	No	Checked	Unchecked	Unchecked	Unchecked	Unchecked	Unchecked	Unchecked	Checked	Unchecked	Unchecked	Unchecked	Unchecked	Other	Katlego	Unchecked	Unchecked	Unchecked	Unchecked	Unchecked	Unchecked	Unchecked	Unchecked	Unchecked	Unchecked	Unchecked	Unchecked		0	0	0	0	0	0
825	Visit0 (Arm 2: Phase 2)	Follow-up survey phase 2	4	2018/11/20	2019/02/21	3 months	Yes	Checked	Unchecked	Unchecked	Unchecked	Unchecked	Unchecked	Unchecked	Checked	Unchecked	Unchecked	Unchecked	Unchecked	Other	Katlego	Unchecked	Unchecked	Unchecked	Unchecked	Unchecked	Unchecked	Unchecked	Unchecked	Unchecked	Unchecked	Unchecked	Unchecked		0	0	0	0	0	0
827	Visit0 (Arm 2: Phase 2)	Follow-up survey phase 2	1	2018/11/14	2018/11/28	2 weeks	No	Unchecked	Unchecked	Checked	Unchecked	Unchecked	Unchecked	Unchecked	Unchecked	Unchecked	Unchecked	Unchecked	Unchecked	Other	Kamogelo Mtotoba	Unchecked	Unchecked	Unchecked	Unchecked	Unchecked	Unchecked	Unchecked	Unchecked	Unchecked	Unchecked	Unchecked	Unchecked		0	0	0	0	0	0
827	Visit0 (Arm 2: Phase 2)	Follow-up survey phase 2	2	2018/11/14	2018/12/14	1 month	No	Unchecked	Unchecked	Checked	Unchecked	Unchecked	Unchecked	Unchecked	Unchecked	Unchecked	Unchecked	Unchecked	Unchecked	Other	kamogelo	Unchecked	Unchecked	Unchecked	Unchecked	Unchecked	Unchecked	Unchecked	Unchecked	Unchecked	Unchecked	Unchecked	Unchecked		0	0	0	0	0	0
827	Visit0 (Arm 2: Phase 2)	Follow-up survey phase 2	3	2018/11/14	2019/01/14	2 months	No	Unchecked	Unchecked	Checked	Unchecked	Unchecked	Unchecked	Unchecked	Unchecked	Unchecked	Unchecked	Unchecked	Unchecked	Other	Kamogelo Mtotoba	Unchecked	Unchecked	Unchecked	Unchecked	Unchecked	Unchecked	Unchecked	Unchecked	Unchecked	Unchecked	Unchecked	Unchecked		0	0	0	0	0	0
827	Visit0 (Arm 2: Phase 2)	Follow-up survey phase 2	4	2018/11/14	2019/02/14	3 months	No	Unchecked	Unchecked	Checked	Unchecked	Unchecked	Unchecked	Unchecked	Unchecked	Unchecked	Unchecked	Unchecked	Unchecked	Other	kamogelo	Unchecked	Unchecked	Unchecked	Unchecked	Unchecked	Unchecked	Unchecked	Unchecked	Unchecked	Unchecked	Unchecked	Unchecked		0	0	0	0	0	0
828	Visit0 (Arm 2: Phase 2)	Follow-up survey phase 2	1	2018/11/14	2018/11/28	2 weeks	No	Unchecked	Unchecked	Unchecked	Unchecked	Unchecked	Unchecked	Unchecked	Checked	Unchecked	Unchecked	Unchecked	Unchecked	Other	kamogelo	Unchecked	Unchecked	Unchecked	Unchecked	Unchecked	Unchecked	Unchecked	Unchecked	Unchecked	Unchecked	Unchecked	Unchecked		0	0	0	0	0	0
833	Visit0 (Arm 2: Phase 2)	Follow-up survey phase 2	1	2018/11/15	2018/11/29	2 weeks	No	Unchecked	Unchecked	Unchecked	Unchecked	Unchecked	Unchecked	Unchecked	Unchecked	Checked	Unchecked	Unchecked	Unchecked	Other	Katlego	Unchecked	Unchecked	Unchecked	Unchecked	Unchecked	Unchecked	Unchecked	Unchecked	Unchecked	Unchecked	Unchecked	Unchecked		0	0	0	0	0	0
833	Visit0 (Arm 2: Phase 2)	Follow-up survey phase 2	2	2018/11/15	2018/12/18	1 month	No	Unchecked	Unchecked	Unchecked	Unchecked	Unchecked	Unchecked	Unchecked	Unchecked	Checked	Unchecked	Unchecked	Unchecked	Other	Katlego	Unchecked	Unchecked	Unchecked	Unchecked	Unchecked	Unchecked	Unchecked	Unchecked	Unchecked	Unchecked	Unchecked	Unchecked		0	0	0	0	0	0
833	Visit0 (Arm 2: Phase 2)	Follow-up survey phase 2	3	2018/11/15	2019/01/15	2 months	No	Unchecked	Unchecked	Unchecked	Unchecked	Unchecked	Unchecked	Unchecked	Unchecked	Checked	Unchecked	Unchecked	Unchecked	Other	Katlego	Unchecked	Unchecked	Unchecked	Unchecked	Unchecked	Unchecked	Unchecked	Unchecked	Unchecked	Unchecked	Unchecked	Unchecked		0	0	0	0	0	0
835	Visit0 (Arm 2: Phase 2)	Follow-up survey phase 2	1	2018/11/26	2018/12/10	2 weeks	No	Unchecked	Unchecked	Unchecked	Unchecked	Unchecked	Unchecked	Unchecked	Unchecked	Unchecked	Checked	Unchecked	Unchecked	Other	Priscilla Ngoveni	Unchecked	Unchecked	Unchecked	Unchecked	Unchecked	Unchecked	Unchecked	Unchecked	Unchecked	Unchecked	Unchecked	Unchecked		0	0	0	0	0	0
844	Visit0 (Arm 2: Phase 2)	Follow-up survey phase 2	1	2018/11/27	2018/12/11	2 weeks	No	Unchecked	Unchecked	Unchecked	Unchecked	Unchecked	Unchecked	Unchecked	Checked	Unchecked	Unchecked	Unchecked	Unchecked	Other	kamogelo	Unchecked	Unchecked	Unchecked	Unchecked	Unchecked	Unchecked	Unchecked	Unchecked	Unchecked	Unchecked	Unchecked	Unchecked		0	0	0	0	0	0
855	Visit0 (Arm 2: Phase 2)	Follow-up survey phase 2	1	2018/11/27	2018/12/11	2 weeks	No	Unchecked	Unchecked	Unchecked	Unchecked	Unchecked	Unchecked	Unchecked	Unchecked	Checked	Unchecked	Unchecked	Unchecked	Other	kamogelo	Unchecked	Unchecked	Unchecked	Unchecked	Unchecked	Unchecked	Unchecked	Unchecked	Unchecked	Unchecked	Unchecked	Unchecked		0	0	0	0	0	0
864	Visit0 (Arm 2: Phase 2)	Follow-up survey phase 2	1	2018/12/03	2018/12/17	2 weeks	No	Unchecked	Unchecked	Unchecked	Unchecked	Unchecked	Unchecked	Unchecked	Unchecked	Checked	Unchecked	Unchecked	Unchecked	Other	Katlego	Unchecked	Unchecked	Unchecked	Unchecked	Unchecked	Unchecked	Unchecked	Unchecked	Unchecked	Unchecked	Unchecked	Unchecked		0	0	0	0	0	0
864	Visit0 (Arm 2: Phase 2)	Follow-up survey phase 2	2	2018/12/03	2019/01/07	1 month	No	Unchecked	Unchecked	Unchecked	Unchecked	Unchecked	Unchecked	Unchecked	Unchecked	Checked	Unchecked	Unchecked	Unchecked	Other	Katlego	Unchecked	Unchecked	Unchecked	Unchecked	Unchecked	Unchecked	Unchecked	Unchecked	Unchecked	Unchecked	Unchecked	Unchecked		0	0	0	0	0	0
864	Visit0 (Arm 2: Phase 2)	Follow-up survey phase 2	3	2018/12/03	2019/02/04	2 months	No	Unchecked	Unchecked	Unchecked	Unchecked	Unchecked	Unchecked	Unchecked	Unchecked	Checked	Unchecked	Unchecked	Unchecked	Other	Katlego	Unchecked	Unchecked	Unchecked	Unchecked	Unchecked	Unchecked	Unchecked	Unchecked	Unchecked	Unchecked	Unchecked	Unchecked		0	0	0	0	0	0
865	Visit0 (Arm 2: Phase 2)	Follow-up survey phase 2	1	2018/12/03	2018/12/18	2 weeks	No	Unchecked	Unchecked	Unchecked	Unchecked	Unchecked	Unchecked	Unchecked	Unchecked	Unchecked	Checked	Unchecked	Unchecked	Other	Priscilla Ngoveni	Unchecked	Unchecked	Unchecked	Unchecked	Unchecked	Unchecked	Unchecked	Unchecked	Unchecked	Unchecked	Unchecked	Unchecked		0	0	0	0	0	0
869	Visit0 (Arm 2: Phase 2)	Follow-up survey phase 2	1	2018/12/04	2018/12/18	2 weeks	No	Unchecked	Unchecked	Unchecked	Unchecked	Unchecked	Unchecked	Unchecked	Unchecked	Checked	Unchecked	Unchecked	Unchecked	Other	kamogelo	Unchecked	Unchecked	Unchecked	Unchecked	Unchecked	Unchecked	Unchecked	Unchecked	Unchecked	Unchecked	Unchecked	Unchecked		0	0	0	0	0	0
869	Visit0 (Arm 2: Phase 2)	Follow-up survey phase 2	2	2018/12/04	2019/01/07	1 month	No	Unchecked	Unchecked	Unchecked	Unchecked	Unchecked	Unchecked	Unchecked	Unchecked	Checked	Unchecked	Unchecked	Unchecked	Other	kamogelo	Unchecked	Unchecked	Unchecked	Unchecked	Unchecked	Unchecked	Unchecked	Unchecked	Unchecked	Unchecked	Unchecked	Unchecked		0	0	0	0	0	0
872	Visit0 (Arm 2: Phase 2)	Follow-up survey phase 2	1	2018/12/03	2018/12/18	2 weeks	No	Unchecked	Unchecked	Unchecked	Unchecked	Unchecked	Unchecked	Unchecked	Unchecked	Checked	Unchecked	Unchecked	Unchecked	Other	Priscilla Ngoveni	Unchecked	Unchecked	Unchecked	Unchecked	Unchecked	Unchecked	Unchecked	Unchecked	Unchecked	Unchecked	Unchecked	Unchecked		0	0	0	0	0	0
872	Visit0 (Arm 2: Phase 2)	Follow-up survey phase 2	2	2018/12/03	2019/01/07	1 month	No	Unchecked	Unchecked	Unchecked	Unchecked	Unchecked	Unchecked	Unchecked	Unchecked	Checked	Unchecked	Unchecked	Unchecked	Other	Priscilla Ngoveni	Unchecked	Unchecked	Unchecked	Unchecked	Unchecked	Unchecked	Unchecked	Unchecked	Unchecked	Unchecked	Unchecked	Unchecked		0	0	0	0	0	0
873	Visit0 (Arm 2: Phase 2)	Follow-up survey phase 2	1	2018/12/05	2018/12/19	2 weeks	No	Unchecked	Unchecked	Unchecked	Unchecked	Unchecked	Unchecked	Unchecked	Unchecked	Unchecked	Checked	Unchecked	Unchecked	Other	Kamogelo	Unchecked	Unchecked	Unchecked	Unchecked	Unchecked	Unchecked	Unchecked	Unchecked	Unchecked	Unchecked	Unchecked	Unchecked		0	0	0	0	0	0
874	Visit0 (Arm 2: Phase 2)	Follow-up survey phase 2	1	2018/12/05	2018/12/19	2 weeks	No	Unchecked	Unchecked	Unchecked	Unchecked	Unchecked	Unchecked	Unchecked	Checked	Unchecked	Unchecked	Unchecked	Unchecked	Other	Katlego	Unchecked	Unchecked	Unchecked	Unchecked	Unchecked	Unchecked	Unchecked	Unchecked	Unchecked	Unchecked	Unchecked	Unchecked		0	0	0	0	0	0
874	Visit0 (Arm 2: Phase 2)	Follow-up survey phase 2	2	2018/12/05	2019/01/07	1 month	No	Unchecked	Unchecked	Unchecked	Unchecked	Unchecked	Unchecked	Unchecked	Checked	Unchecked	Unchecked	Unchecked	Unchecked	Other	Katlego	Unchecked	Unchecked	Unchecked	Unchecked	Unchecked	Unchecked	Unchecked	Unchecked	Unchecked	Unchecked	Unchecked	Unchecked		0	0	0	0	0	0
874	Visit0 (Arm 2: Phase 2)	Follow-up survey phase 2	3	2018/12/05	2019/02/07	2 months	No	Unchecked	Unchecked	Unchecked	Unchecked	Unchecked	Unchecked	Unchecked	Checked	Unchecked	Unchecked	Unchecked	Unchecked	Other	Katlego	Unchecked	Unchecked	Unchecked	Unchecked	Unchecked	Unchecked	Unchecked	Unchecked	Unchecked	Unchecked	Unchecked	Unchecked		0	0	0	0	0	0
878	Visit0 (Arm 2: Phase 2)	Follow-up survey phase 2	1	2018/12/05	2018/12/19	2 weeks	No	Checked	Unchecked	Checked	Unchecked	Unchecked	Unchecked	Unchecked	Unchecked	Unchecked	Unchecked	Unchecked	Unchecked	Other	Priscilla Ngoveni	Unchecked	Unchecked	Unchecked	Unchecked	Unchecked	Unchecked	Unchecked	Unchecked	Unchecked	Unchecked	Unchecked	Unchecked		0	0	0	0	0	0
878	Visit0 (Arm 2: Phase 2)	Follow-up survey phase 2	2	2018/12/05	2019/01/07	1 month	No	Checked	Unchecked	Checked	Unchecked	Unchecked	Unchecked	Unchecked	Unchecked	Unchecked	Unchecked	Unchecked	Unchecked	Other	Priscilla Ngoveni	Unchecked	Unchecked	Unchecked	Unchecked	Unchecked	Unchecked	Unchecked	Unchecked	Unchecked	Unchecked	Unchecked	Unchecked		0	0	0	0	0	0
878	Visit0 (Arm 2: Phase 2)	Follow-up survey phase 2	3	2018/12/05	2019/02/05	2 months	No	Checked	Unchecked	Unchecked	Unchecked	Unchecked	Unchecked	Unchecked	Unchecked	Unchecked	Unchecked	Unchecked	Unchecked	Other	Priscilla Ngoveni	Unchecked	Unchecked	Unchecked	Unchecked	Unchecked	Unchecked	Unchecked	Unchecked	Unchecked	Unchecked	Unchecked	Unchecked		0	0	0	0	0	0
878	Visit0 (Arm 2: Phase 2)	Follow-up survey phase 2	4	2018/12/05	2019/03/05	3 months	No	Checked	Unchecked	Checked	Unchecked	Unchecked	Unchecked	Unchecked	Unchecked	Unchecked	Unchecked	Unchecked	Unchecked	Other	Priscilla Ngoveni	Unchecked	Unchecked	Unchecked	Unchecked	Unchecked	Unchecked	Unchecked	Unchecked	Unchecked	Unchecked	Unchecked	Unchecked		0	0	0	0	0	0
879	Visit0 (Arm 2: Phase 2)	Follow-up survey phase 2	1	2018/12/11	2019/01/07	2 weeks	No	Unchecked	Unchecked	Unchecked	Unchecked	Unchecked	Unchecked	Unchecked	Unchecked	Unchecked	Checked	Unchecked	Unchecked	Other	Kamogelo	Unchecked	Unchecked	Unchecked	Unchecked	Unchecked	Unchecked	Unchecked	Unchecked	Unchecked	Unchecked	Unchecked	Unchecked		0	0	0	0	0	0
879	Visit0 (Arm 2: Phase 2)	Follow-up survey phase 2	2	2018/12/11	2019/01/11	1 month	No	Unchecked	Unchecked	Unchecked	Unchecked	Unchecked	Unchecked	Unchecked	Unchecked	Unchecked	Checked	Unchecked	Unchecked	Other	Kamogelo	Unchecked	Unchecked	Unchecked	Unchecked	Unchecked	Unchecked	Unchecked	Unchecked	Unchecked	Unchecked	Unchecked	Unchecked		0	0	0	0	0	0
879	Visit0 (Arm 2: Phase 2)	Follow-up survey phase 2	3	2018/12/11	2019/02/11	2 months	No	Unchecked	Unchecked	Unchecked	Unchecked	Unchecked	Unchecked	Unchecked	Unchecked	Unchecked	Checked	Unchecked	Unchecked	Other	kamogelo	Unchecked	Unchecked	Unchecked	Unchecked	Unchecked	Unchecked	Unchecked	Unchecked	Unchecked	Unchecked	Unchecked	Unchecked		0	0	0	0	0	0
879	Visit0 (Arm 2: Phase 2)	Follow-up survey phase 2	4	2018/12/11	2019/03/11	3 months	No	Unchecked	Unchecked	Unchecked	Unchecked	Unchecked	Unchecked	Unchecked	Unchecked	Unchecked	Checked	Unchecked	Unchecked	Other	Kamogelo	Unchecked	Unchecked	Unchecked	Unchecked	Unchecked	Unchecked	Unchecked	Unchecked	Unchecked	Unchecked	Unchecked	Unchecked		0	0	0	0	0	0
880	Visit0 (Arm 2: Phase 2)	Follow-up survey phase 2	1	2018/12/11	2019/01/07	2 weeks	No	Checked	Unchecked	Unchecked	Unchecked	Unchecked	Unchecked	Unchecked	Unchecked	Unchecked	Unchecked	Unchecked	Unchecked	Other	Katlego	Unchecked	Unchecked	Unchecked	Unchecked	Unchecked	Unchecked	Unchecked	Unchecked	Unchecked	Unchecked	Unchecked	Unchecked		0	0	0	0	0	0
881	Visit0 (Arm 2: Phase 2)	Follow-up survey phase 2	1	2018/12/13	2018/12/21	2 weeks	No	Unchecked	Unchecked	Unchecked	Unchecked	Unchecked	Unchecked	Unchecked	Checked	Unchecked	Unchecked	Unchecked	Unchecked	Other	Priscilla Ngoveni	Unchecked	Unchecked	Unchecked	Unchecked	Unchecked	Unchecked	Unchecked	Unchecked	Unchecked	Unchecked	Unchecked	Unchecked		0	0	0	0	0	0
889	Visit0 (Arm 2: Phase 2)	Follow-up survey phase 2	1	2018/12/13	2019/01/07	2 weeks	No	Unchecked	Unchecked	Unchecked	Unchecked	Unchecked	Unchecked	Unchecked	Checked	Unchecked	Unchecked	Unchecked	Unchecked	Other	kamogelo	Unchecked	Unchecked	Unchecked	Unchecked	Unchecked	Unchecked	Unchecked	Unchecked	Unchecked	Unchecked	Unchecked	Unchecked		0	0	0	0	0	0
889	Visit0 (Arm 2: Phase 2)	Follow-up survey phase 2	2	2019/01/13	2019/01/10	1 month	No	Unchecked	Unchecked	Unchecked	Unchecked	Unchecked	Unchecked	Unchecked	Checked	Unchecked	Unchecked	Unchecked	Unchecked	Other	kamogelo	Unchecked	Unchecked	Unchecked	Unchecked	Unchecked	Unchecked	Unchecked	Unchecked	Unchecked	Unchecked	Unchecked	Unchecked		0	0	0	0	0	0
889	Visit0 (Arm 2: Phase 2)	Follow-up survey phase 2	3	2018/12/23	2019/02/11	2 months	No	Unchecked	Unchecked	Unchecked	Unchecked	Unchecked	Unchecked	Unchecked	Checked	Unchecked	Unchecked	Unchecked	Unchecked	Other	kamogelo	Unchecked	Unchecked	Unchecked	Unchecked	Unchecked	Unchecked	Unchecked	Unchecked	Unchecked	Unchecked	Unchecked	Unchecked		0	0	0	0	0	0
893	Visit0 (Arm 2: Phase 2)	Follow-up survey phase 2	1	2019/01/07	2019/01/21	2 weeks	No	Unchecked	Unchecked	Unchecked	Unchecked	Unchecked	Unchecked	Unchecked	Unchecked	Checked	Unchecked	Unchecked	Unchecked	Other	Katlego	Unchecked	Unchecked	Unchecked	Unchecked	Unchecked	Unchecked	Unchecked	Unchecked	Unchecked	Unchecked	Unchecked	Unchecked		0	0	0	0	0	0
893	Visit0 (Arm 2: Phase 2)	Follow-up survey phase 2	2	2019/01/07	2019/02/07	1 month	No	Unchecked	Unchecked	Unchecked	Unchecked	Unchecked	Unchecked	Unchecked	Unchecked	Checked	Unchecked	Unchecked	Unchecked	Other	Katlego	Unchecked	Unchecked	Unchecked	Unchecked	Unchecked	Unchecked	Unchecked	Unchecked	Unchecked	Unchecked	Unchecked	Unchecked		0	0	0	0	0	0
893	Visit0 (Arm 2: Phase 2)	Follow-up survey phase 2	3	2019/01/07	2019/03/07	2 months	No	Unchecked	Unchecked	Unchecked	Unchecked	Unchecked	Unchecked	Unchecked	Unchecked	Checked	Unchecked	Unchecked	Unchecked	Other	Katlego	Unchecked	Unchecked	Unchecked	Unchecked	Unchecked	Unchecked	Unchecked	Unchecked	Unchecked	Unchecked	Unchecked	Unchecked		0	0	0	0	0	0
896	Visit0 (Arm 2: Phase 2)	Follow-up survey phase 2	1	2018/12/20	2019/01/07	2 weeks	No	Unchecked	Unchecked	Unchecked	Unchecked	Unchecked	Unchecked	Unchecked	Checked	Unchecked	Unchecked	Unchecked	Unchecked	Other	kamogelo	Unchecked	Unchecked	Unchecked	Unchecked	Unchecked	Unchecked	Unchecked	Unchecked	Unchecked	Unchecked	Unchecked	Unchecked		0	0	0	0	0	0
904	Visit0 (Arm 2: Phase 2)	Follow-up survey phase 2	1	2019/01/10	2019/01/24	2 weeks	No	Unchecked	Unchecked	Unchecked	Unchecked	Unchecked	Unchecked	Unchecked	Unchecked	Checked	Unchecked	Unchecked	Unchecked	Other	kamogelo	Unchecked	Unchecked	Unchecked	Unchecked	Unchecked	Unchecked	Unchecked	Unchecked	Unchecked	Unchecked	Unchecked	Unchecked		0	0	0	0	0	0
908	Visit0 (Arm 2: Phase 2)	Follow-up survey phase 2	1	2019/01/14	2019/01/28	2 weeks	No	Unchecked	Unchecked	Unchecked	Unchecked	Unchecked	Unchecked	Unchecked	Unchecked	Checked	Unchecked	Unchecked	Unchecked	Other	Priscilla Ngoveni	Unchecked	Unchecked	Unchecked	Unchecked	Unchecked	Unchecked	Unchecked	Unchecked	Unchecked	Unchecked	Unchecked	Unchecked		0	0	0	0	0	0
908	Visit0 (Arm 2: Phase 2)	Follow-up survey phase 2	2	2019/01/14	2019/02/14	1 month	No	Unchecked	Unchecked	Unchecked	Unchecked	Unchecked	Unchecked	Unchecked	Unchecked	Checked	Unchecked	Unchecked	Unchecked	Other	Priscilla Ngoveni	Unchecked	Unchecked	Unchecked	Unchecked	Unchecked	Unchecked	Unchecked	Unchecked	Unchecked	Unchecked	Unchecked	Unchecked		0	0	0	0	0	0
908	Visit0 (Arm 2: Phase 2)	Follow-up survey phase 2	3	2019/01/14	2019/03/14	2 months	No	Unchecked	Unchecked	Unchecked	Unchecked	Unchecked	Unchecked	Unchecked	Unchecked	Checked	Unchecked	Unchecked	Unchecked	Other	Priscilla Ngoveni	Unchecked	Unchecked	Unchecked	Unchecked	Unchecked	Unchecked	Unchecked	Unchecked	Unchecked	Unchecked	Unchecked	Unchecked		0	0	0	0	0	0
914	Visit0 (Arm 2: Phase 2)	Follow-up survey phase 2	1	2019/01/14	2019/01/28	2 weeks	No	Checked	Unchecked	Unchecked	Unchecked	Unchecked	Unchecked	Unchecked	Unchecked	Unchecked	Unchecked	Unchecked	Unchecked	Other	Kamogelo	Unchecked	Unchecked	Unchecked	Unchecked	Unchecked	Unchecked	Unchecked	Unchecked	Unchecked	Unchecked	Unchecked	Unchecked		0	0	0	0	0	0
914	Visit0 (Arm 2: Phase 2)	Follow-up survey phase 2	2	2019/01/14	2019/02/14	1 month	No	Checked	Unchecked	Unchecked	Unchecked	Unchecked	Unchecked	Unchecked	Unchecked	Unchecked	Unchecked	Unchecked	Unchecked	Other	Kamogelo	Unchecked	Unchecked	Unchecked	Unchecked	Unchecked	Unchecked	Unchecked	Unchecked	Unchecked	Unchecked	Unchecked	Unchecked		0	0	0	0	0	0
914	Visit0 (Arm 2: Phase 2)	Follow-up survey phase 2	3	2019/01/14	2019/03/14	2 months	No	Checked	Unchecked	Unchecked	Unchecked	Unchecked	Unchecked	Unchecked	Unchecked	Unchecked	Unchecked	Unchecked	Unchecked	Other	Kamogelo	Unchecked	Unchecked	Unchecked	Unchecked	Unchecked	Unchecked	Unchecked	Unchecked	Unchecked	Unchecked	Unchecked	Unchecked		0	0	0	0	0	0
916	Visit0 (Arm 2: Phase 2)	Follow-up survey phase 2	1	2019/01/15	2019/01/29	2 weeks	No	Unchecked	Unchecked	Unchecked	Unchecked	Unchecked	Unchecked	Unchecked	Unchecked	Checked	Unchecked	Unchecked	Unchecked	Other	kamogelo	Unchecked	Unchecked	Unchecked	Unchecked	Unchecked	Unchecked	Unchecked	Unchecked	Unchecked	Unchecked	Unchecked	Unchecked		0	0	0	0	0	0
919	Visit0 (Arm 2: Phase 2)	Follow-up survey phase 2	1	2019/01/16	2019/01/31	2 weeks	No	Checked	Unchecked	Unchecked	Unchecked	Unchecked	Unchecked	Unchecked	Unchecked	Checked	Unchecked	Unchecked	Unchecked	Other	Katlego	Unchecked	Unchecked	Unchecked	Unchecked	Unchecked	Unchecked	Unchecked	Unchecked	Unchecked	Unchecked	Unchecked	Unchecked		0	0	0	0	0	0
919	Visit0 (Arm 2: Phase 2)	Follow-up survey phase 2	2	2019/01/16	2019/02/15	1 month	No	Checked	Unchecked	Unchecked	Unchecked	Unchecked	Unchecked	Unchecked	Unchecked	Checked	Unchecked	Unchecked	Unchecked	Other	Katlego	Unchecked	Unchecked	Unchecked	Unchecked	Unchecked	Unchecked	Unchecked	Unchecked	Unchecked	Unchecked	Unchecked	Unchecked		0	0	0	0	0	0
919	Visit0 (Arm 2: Phase 2)	Follow-up survey phase 2	3	2019/01/16	2019/03/15	2 months	No	Checked	Unchecked	Unchecked	Unchecked	Unchecked	Unchecked	Unchecked	Unchecked	Checked	Unchecked	Unchecked	Unchecked	Other	Katlego	Unchecked	Unchecked	Unchecked	Unchecked	Unchecked	Unchecked	Unchecked	Unchecked	Unchecked	Unchecked	Unchecked	Unchecked		0	0	0	0	0	0
919	Visit0 (Arm 2: Phase 2)	Follow-up survey phase 2	4	2019/01/16	2019/04/16	3 months	No	Checked	Unchecked	Unchecked	Unchecked	Unchecked	Unchecked	Unchecked	Unchecked	Checked	Unchecked	Unchecked	Unchecked	Other	Katlego	Unchecked	Unchecked	Unchecked	Unchecked	Unchecked	Unchecked	Unchecked	Unchecked	Unchecked	Unchecked	Unchecked	Unchecked		0	0	0	0	0	0
920	Visit0 (Arm 2: Phase 2)	Follow-up survey phase 2	1	2019/01/16	2019/01/30	2 weeks	No	Unchecked	Unchecked	Unchecked	Unchecked	Unchecked	Unchecked	Unchecked	Checked	Checked	Unchecked	Unchecked	Unchecked	Other	kamogelo	Unchecked	Unchecked	Unchecked	Unchecked	Unchecked	Unchecked	Unchecked	Unchecked	Unchecked	Unchecked	Unchecked	Unchecked		0	0	0	0	0	0
920	Visit0 (Arm 2: Phase 2)	Follow-up survey phase 2	2	2019/01/16	2019/02/18	1 month	No	Unchecked	Unchecked	Unchecked	Unchecked	Unchecked	Unchecked	Unchecked	Checked	Checked	Unchecked	Unchecked	Unchecked	Other	Kamogelo	Unchecked	Unchecked	Unchecked	Unchecked	Unchecked	Unchecked	Unchecked	Unchecked	Unchecked	Unchecked	Unchecked	Unchecked		0	0	0	0	0	0
920	Visit0 (Arm 2: Phase 2)	Follow-up survey phase 2	3	2019/01/16	2019/03/15	2 months	No	Unchecked	Unchecked	Unchecked	Unchecked	Unchecked	Unchecked	Unchecked	Checked	Checked	Unchecked	Unchecked	Unchecked	Other	Kamogelo	Unchecked	Unchecked	Unchecked	Unchecked	Unchecked	Unchecked	Unchecked	Unchecked	Unchecked	Unchecked	Unchecked	Unchecked		0	0	0	0	0	0
925	Visit0 (Arm 2: Phase 2)	Follow-up survey phase 2	1	2019/01/17	2019/01/31	2 weeks	No	Unchecked	Checked	Unchecked	Unchecked	Unchecked	Unchecked	Unchecked	Unchecked	Checked	Unchecked	Unchecked	Unchecked	Other	kamogelo	Unchecked	Unchecked	Unchecked	Unchecked	Unchecked	Unchecked	Unchecked	Unchecked	Unchecked	Unchecked	Unchecked	Unchecked		0	0	0	0	0	0
925	Visit0 (Arm 2: Phase 2)	Follow-up survey phase 2	2	2019/01/17	2019/02/18	1 month	No	Unchecked	Checked	Unchecked	Unchecked	Unchecked	Unchecked	Unchecked	Unchecked	Checked	Unchecked	Unchecked	Unchecked	Other	Kamogelo Mtotoba	Unchecked	Unchecked	Unchecked	Unchecked	Unchecked	Unchecked	Unchecked	Unchecked	Unchecked	Unchecked	Unchecked	Unchecked		0	0	0	0	0	0
927	Visit0 (Arm 2: Phase 2)	Follow-up survey phase 2	1	2018/12/18	2019/01/07	2 weeks	No	Checked	Unchecked	Unchecked	Unchecked	Unchecked	Unchecked	Unchecked	Unchecked	Checked	Unchecked	Unchecked	Unchecked	Other	Priscilla Ngoveni	Unchecked	Unchecked	Unchecked	Unchecked	Unchecked	Unchecked	Unchecked	Unchecked	Unchecked	Unchecked	Unchecked	Unchecked		0	0	0	0	0	0
929	Visit0 (Arm 2: Phase 2)	Follow-up survey phase 2	1	2019/01/17	2019/02/18	1 month	No	Checked	Unchecked	Unchecked	Unchecked	Unchecked	Unchecked	Unchecked	Unchecked	Unchecked	Unchecked	Unchecked	Unchecked	Other	Priscilla Ngoveni	Unchecked	Unchecked	Unchecked	Unchecked	Unchecked	Unchecked	Unchecked	Unchecked	Unchecked	Unchecked	Unchecked	Unchecked		0	0	0	0	0	0
929	Visit0 (Arm 2: Phase 2)	Follow-up survey phase 2	2	2019/01/17	2019/03/18	2 months	No	Checked	Unchecked	Unchecked	Unchecked	Unchecked	Unchecked	Unchecked	Unchecked	Unchecked	Unchecked	Unchecked	Unchecked	Other	Priscilla Ngoveni	Unchecked	Unchecked	Unchecked	Unchecked	Unchecked	Unchecked	Unchecked	Unchecked	Unchecked	Unchecked	Unchecked	Unchecked		0	0	0	0	0	0
929	Visit0 (Arm 2: Phase 2)	Follow-up survey phase 2	3	2019/01/17	2019/04/17	3 months	No	Checked	Unchecked	Unchecked	Unchecked	Unchecked	Unchecked	Unchecked	Unchecked	Unchecked	Unchecked	Unchecked	Unchecked	Other	Priscilla Ngoveni	Unchecked	Unchecked	Unchecked	Unchecked	Unchecked	Unchecked	Unchecked	Unchecked	Unchecked	Unchecked	Unchecked	Unchecked		0	0	0	0	0	0
935	Visit0 (Arm 2: Phase 2)	Follow-up survey phase 2	1	2019/01/17	2019/01/31	2 weeks	No	Unchecked	Unchecked	Unchecked	Unchecked	Unchecked	Unchecked	Unchecked	Unchecked	Checked	Unchecked	Unchecked	Unchecked	Other	Kamogelo	Unchecked	Unchecked	Unchecked	Unchecked	Unchecked	Unchecked	Unchecked	Unchecked	Unchecked	Unchecked	Unchecked	Unchecked		0	0	0	0	0	0
935	Visit0 (Arm 2: Phase 2)	Follow-up survey phase 2	2	2019/01/17	2019/02/15	1 month	No	Unchecked	Unchecked	Unchecked	Unchecked	Unchecked	Unchecked	Unchecked	Unchecked	Checked	Unchecked	Unchecked	Unchecked	Other	kamogelo	Unchecked	Unchecked	Unchecked	Unchecked	Unchecked	Unchecked	Unchecked	Unchecked	Unchecked	Unchecked	Unchecked	Unchecked		0	0	0	0	0	0
935	Visit0 (Arm 2: Phase 2)	Follow-up survey phase 2	3	2019/01/17	2019/03/15	2 months	No	Unchecked	Unchecked	Unchecked	Unchecked	Unchecked	Unchecked	Unchecked	Unchecked	Checked	Unchecked	Unchecked	Unchecked	Other	Kamogelo	Unchecked	Unchecked	Unchecked	Unchecked	Unchecked	Unchecked	Unchecked	Unchecked	Unchecked	Unchecked	Unchecked	Unchecked		0	0	0	0	0	0
935	Visit0 (Arm 2: Phase 2)	Follow-up survey phase 2	4	2019/01/17	2019/04/17	3 months	No	Unchecked	Unchecked	Unchecked	Unchecked	Unchecked	Unchecked	Unchecked	Unchecked	Checked	Unchecked	Unchecked	Unchecked	Other	Kamogelo	Unchecked	Unchecked	Unchecked	Unchecked	Unchecked	Unchecked	Unchecked	Unchecked	Unchecked	Unchecked	Unchecked	Unchecked		0	0	0	0	0	0
942	Visit0 (Arm 2: Phase 2)	Follow-up survey phase 2	1	2019/01/23	2019/02/06	2 weeks	No	Unchecked	Unchecked	Unchecked	Unchecked	Unchecked	Unchecked	Unchecked	Unchecked	Checked	Unchecked	Unchecked	Unchecked	Other	Katlego	Unchecked	Unchecked	Unchecked	Unchecked	Unchecked	Unchecked	Unchecked	Unchecked	Unchecked	Unchecked	Unchecked	Unchecked		0	0	0	0	0	0
943	Visit0 (Arm 2: Phase 2)	Follow-up survey phase 2	1	2019/01/23	2019/02/06	2 weeks	No	Unchecked	Unchecked	Unchecked	Unchecked	Unchecked	Unchecked	Unchecked	Unchecked	Checked	Checked	Unchecked	Unchecked	Other	Kamogelo	Unchecked	Unchecked	Unchecked	Unchecked	Unchecked	Unchecked	Unchecked	Unchecked	Unchecked	Unchecked	Unchecked	Unchecked		0	0	0	0	0	0
943	Visit0 (Arm 2: Phase 2)	Follow-up survey phase 2	2	2019/01/23	2019/02/25	1 month	No	Unchecked	Unchecked	Unchecked	Unchecked	Unchecked	Unchecked	Unchecked	Unchecked	Checked	Checked	Unchecked	Unchecked	Other	Kamogelo	Unchecked	Unchecked	Unchecked	Unchecked	Unchecked	Unchecked	Unchecked	Unchecked	Unchecked	Unchecked	Unchecked	Unchecked		0	0	0	0	0	0
943	Visit0 (Arm 2: Phase 2)	Follow-up survey phase 2	3	2019/01/23	2019/03/25	2 months	No	Unchecked	Unchecked	Unchecked	Unchecked	Unchecked	Unchecked	Unchecked	Unchecked	Checked	Unchecked	Unchecked	Unchecked	Other	Kamogelo	Unchecked	Unchecked	Unchecked	Unchecked	Unchecked	Unchecked	Unchecked	Unchecked	Unchecked	Unchecked	Unchecked	Unchecked		0	0	0	0	0	0
943	Visit0 (Arm 2: Phase 2)	Follow-up survey phase 2	4	2019/01/23	2019/04/25	3 months	No	Unchecked	Unchecked	Unchecked	Unchecked	Unchecked	Unchecked	Unchecked	Unchecked	Checked	Unchecked	Unchecked	Unchecked	Other	Kamogelo	Unchecked	Unchecked	Unchecked	Unchecked	Unchecked	Unchecked	Unchecked	Unchecked	Unchecked	Unchecked	Unchecked	Unchecked		0	0	0	0	0	0
944	Visit0 (Arm 2: Phase 2)	Follow-up survey phase 2	1	2019/01/23	2019/02/06	2 weeks	No	Unchecked	Unchecked	Unchecked	Unchecked	Unchecked	Unchecked	Unchecked	Unchecked	Checked	Unchecked	Unchecked	Unchecked	Other	kamogelo	Unchecked	Unchecked	Unchecked	Unchecked	Unchecked	Unchecked	Unchecked	Unchecked	Unchecked	Unchecked	Unchecked	Unchecked		0	0	0	0	0	0
947	Visit0 (Arm 2: Phase 2)	Follow-up survey phase 2	1	2019/01/24	2019/02/07	2 weeks	No	Checked	Unchecked	Unchecked	Unchecked	Unchecked	Unchecked	Unchecked	Unchecked	Checked	Checked	Unchecked	Unchecked	Other	Katlego	Unchecked	Unchecked	Unchecked	Unchecked	Unchecked	Unchecked	Unchecked	Unchecked	Unchecked	Unchecked	Unchecked	Unchecked		0	0	0	0	0	0
949	Visit0 (Arm 2: Phase 2)	Follow-up survey phase 2	1	2019/01/28	2019/02/11	2 weeks	No	Unchecked	Unchecked	Unchecked	Unchecked	Unchecked	Unchecked	Unchecked	Unchecked	Checked	Unchecked	Unchecked	Unchecked	Other	Priscilla Ngoveni	Unchecked	Unchecked	Unchecked	Unchecked	Unchecked	Unchecked	Unchecked	Unchecked	Unchecked	Unchecked	Unchecked	Unchecked		0	0	0	0	0	0
949	Visit0 (Arm 2: Phase 2)	Follow-up survey phase 2	2	2019/01/28	2019/02/28	1 month	No	Unchecked	Unchecked	Unchecked	Unchecked	Unchecked	Unchecked	Unchecked	Unchecked	Checked	Unchecked	Unchecked	Unchecked	Other	Priscilla Ngoveni	Unchecked	Unchecked	Unchecked	Unchecked	Unchecked	Unchecked	Unchecked	Unchecked	Unchecked	Unchecked	Unchecked	Unchecked		0	0	0	0	0	0
949	Visit0 (Arm 2: Phase 2)	Follow-up survey phase 2	3	2019/01/28	2019/03/28	2 months	No	Unchecked	Unchecked	Unchecked	Unchecked	Unchecked	Unchecked	Unchecked	Unchecked	Checked	Unchecked	Unchecked	Unchecked	Other	Priscilla Ngoveni	Unchecked	Unchecked	Unchecked	Unchecked	Unchecked	Unchecked	Unchecked	Unchecked	Unchecked	Unchecked	Unchecked	Unchecked		0	0	0	0	0	0
949	Visit0 (Arm 2: Phase 2)	Follow-up survey phase 2	4	2019/01/28	2019/04/29	3 months	No	Unchecked	Unchecked	Unchecked	Unchecked	Unchecked	Unchecked	Unchecked	Unchecked	Checked	Unchecked	Unchecked	Unchecked	Other	Priscilla Ngoveni	Unchecked	Unchecked	Unchecked	Unchecked	Unchecked	Unchecked	Unchecked	Unchecked	Unchecked	Unchecked	Unchecked	Unchecked		0	0	0	0	0	0
951	Visit0 (Arm 2: Phase 2)	Follow-up survey phase 2	1	2019/01/23	2019/02/06	2 weeks	No	Unchecked	Checked	Unchecked	Unchecked	Unchecked	Unchecked	Unchecked	Unchecked	Checked	Unchecked	Unchecked	Unchecked	Other	Katlego	Unchecked	Unchecked	Unchecked	Unchecked	Unchecked	Unchecked	Unchecked	Unchecked	Unchecked	Unchecked	Unchecked	Unchecked		0	0	0	0	0	0
952	Visit0 (Arm 2: Phase 2)	Follow-up survey phase 2	1	2019/01/24	2019/02/07	2 weeks	No	Unchecked	Checked	Unchecked	Unchecked	Unchecked	Unchecked	Unchecked	Unchecked	Unchecked	Unchecked	Unchecked	Unchecked	Other	Katlego	Unchecked	Unchecked	Unchecked	Unchecked	Unchecked	Unchecked	Unchecked	Unchecked	Unchecked	Unchecked	Unchecked	Unchecked		0	0	0	0	0	0
952	Visit0 (Arm 2: Phase 2)	Follow-up survey phase 2	2	2019/01/24	2019/02/25	1 month	No	Unchecked	Checked	Unchecked	Unchecked	Unchecked	Unchecked	Unchecked	Unchecked	Unchecked	Unchecked	Unchecked	Unchecked	Other	Katlego	Unchecked	Unchecked	Unchecked	Unchecked	Unchecked	Unchecked	Unchecked	Unchecked	Unchecked	Unchecked	Unchecked	Unchecked		0	0	0	0	0	0
973	Visit0 (Arm 2: Phase 2)	Follow-up survey phase 2	1	2019/01/29	2019/02/12	2 weeks	No	Checked	Unchecked	Unchecked	Unchecked	Checked	Unchecked	Unchecked	Checked	Unchecked	Unchecked	Unchecked	Unchecked	Other	Katlego	Unchecked	Unchecked	Unchecked	Unchecked	Unchecked	Unchecked	Unchecked	Unchecked	Unchecked	Unchecked	Unchecked	Unchecked		0	0	0	0	0	0
973	Visit0 (Arm 2: Phase 2)	Follow-up survey phase 2	2	2019/01/29	2019/02/28	1 month	No	Checked	Unchecked	Unchecked	Unchecked	Checked	Unchecked	Unchecked	Checked	Unchecked	Unchecked	Unchecked	Unchecked	Other	Katlego	Unchecked	Unchecked	Unchecked	Unchecked	Unchecked	Unchecked	Unchecked	Unchecked	Unchecked	Unchecked	Unchecked	Unchecked		0	0	0	0	0	0
973	Visit0 (Arm 2: Phase 2)	Follow-up survey phase 2	3	2019/01/29	2019/03/28	2 months	No	Checked	Unchecked	Unchecked	Unchecked	Checked	Unchecked	Unchecked	Checked	Unchecked	Unchecked	Unchecked	Unchecked	Other	Katlego	Unchecked	Unchecked	Unchecked	Unchecked	Unchecked	Unchecked	Unchecked	Unchecked	Unchecked	Unchecked	Unchecked	Unchecked		0	0	0	0	0	0
984	Visit0 (Arm 2: Phase 2)	Follow-up survey phase 2	1	2019/01/29	2019/02/12	2 weeks	No	Checked	Unchecked	Unchecked	Unchecked	Unchecked	Unchecked	Unchecked	Unchecked	Unchecked	Unchecked	Unchecked	Unchecked	Other	Priscilla Ngoveni	Unchecked	Unchecked	Unchecked	Unchecked	Unchecked	Unchecked	Unchecked	Unchecked	Unchecked	Unchecked	Unchecked	Unchecked		0	0	0	0	0	0
985	Visit0 (Arm 2: Phase 2)	Follow-up survey phase 2	1	2019/01/30	2019/02/13	2 weeks	No	Unchecked	Unchecked	Unchecked	Unchecked	Unchecked	Unchecked	Unchecked	Unchecked	Checked	Unchecked	Unchecked	Unchecked	Other	Kamogelo	Unchecked	Unchecked	Unchecked	Unchecked	Unchecked	Unchecked	Unchecked	Unchecked	Unchecked	Unchecked	Unchecked	Unchecked		0	0	0	0	0	0
985	Visit0 (Arm 2: Phase 2)	Follow-up survey phase 2	2	2019/01/30	2019/02/28	1 month	No	Unchecked	Unchecked	Unchecked	Unchecked	Unchecked	Unchecked	Unchecked	Unchecked	Checked	Unchecked	Unchecked	Unchecked	Other	Kamogelo	Unchecked	Unchecked	Unchecked	Unchecked	Unchecked	Unchecked	Unchecked	Unchecked	Unchecked	Unchecked	Unchecked	Unchecked		0	0	0	0	0	0
990	Visit0 (Arm 2: Phase 2)	Follow-up survey phase 2	1	2019/02/06	2019/02/20	2 weeks	No	Checked	Unchecked	Unchecked	Unchecked	Unchecked	Unchecked	Unchecked	Unchecked	Checked	Unchecked	Unchecked	Unchecked	Other	Katlego	Unchecked	Unchecked	Unchecked	Unchecked	Unchecked	Unchecked	Unchecked	Unchecked	Unchecked	Unchecked	Unchecked	Unchecked		0	0	0	0	0	0
990	Visit0 (Arm 2: Phase 2)	Follow-up survey phase 2	2	2019/02/06	2019/03/06	1 month	No	Checked	Unchecked	Unchecked	Unchecked	Unchecked	Unchecked	Unchecked	Unchecked	Checked	Unchecked	Unchecked	Unchecked	Other	Katlego	Unchecked	Unchecked	Unchecked	Unchecked	Unchecked	Unchecked	Unchecked	Unchecked	Unchecked	Unchecked	Unchecked	Unchecked		0	0	0	0	0	0
990	Visit0 (Arm 2: Phase 2)	Follow-up survey phase 2	3	2019/02/06	2019/04/05	2 months	No	Checked	Unchecked	Unchecked	Unchecked	Unchecked	Unchecked	Unchecked	Unchecked	Checked	Unchecked	Unchecked	Unchecked	Other	Katlego	Unchecked	Unchecked	Unchecked	Unchecked	Unchecked	Unchecked	Unchecked	Unchecked	Unchecked	Unchecked	Unchecked	Unchecked		0	0	0	0	0	0
990	Visit0 (Arm 2: Phase 2)	Follow-up survey phase 2	4	2019/02/06	2019/05/06	3 months	No	Checked	Unchecked	Unchecked	Unchecked	Unchecked	Unchecked	Unchecked	Unchecked	Checked	Unchecked	Unchecked	Unchecked	Other	Katlego	Unchecked	Unchecked	Unchecked	Unchecked	Unchecked	Unchecked	Unchecked	Unchecked	Unchecked	Unchecked	Unchecked	Unchecked		0	0	0	0	0	0
992	Visit0 (Arm 2: Phase 2)	Follow-up survey phase 2	1	2019/02/05	2019/02/19	2 weeks	No	Checked	Unchecked	Unchecked	Unchecked	Unchecked	Unchecked	Unchecked	Unchecked	Unchecked	Unchecked	Unchecked	Unchecked	Other	kamogelo	Unchecked	Unchecked	Unchecked	Unchecked	Unchecked	Unchecked	Unchecked	Unchecked	Unchecked	Unchecked	Unchecked	Unchecked		0	0	0	0	0	0
992	Visit0 (Arm 2: Phase 2)	Follow-up survey phase 2	2	2019/02/05	2019/02/05	1 month	No	Checked	Unchecked	Unchecked	Unchecked	Unchecked	Unchecked	Unchecked	Unchecked	Unchecked	Unchecked	Unchecked	Unchecked	Other	Kamogelo	Unchecked	Unchecked	Unchecked	Unchecked	Unchecked	Unchecked	Unchecked	Unchecked	Unchecked	Unchecked	Unchecked	Unchecked		0	0	0	0	0	0
992	Visit0 (Arm 2: Phase 2)	Follow-up survey phase 2	3	2019/02/05	2019/04/05	2 months	No	Checked	Unchecked	Unchecked	Unchecked	Unchecked	Unchecked	Unchecked	Unchecked	Unchecked	Unchecked	Unchecked	Unchecked	Other	kamogelo	Unchecked	Unchecked	Unchecked	Unchecked	Unchecked	Unchecked	Unchecked	Unchecked	Unchecked	Unchecked	Unchecked	Unchecked		0	0	0	0	0	0
992	Visit0 (Arm 2: Phase 2)	Follow-up survey phase 2	4	2019/02/05	2019/05/06	3 months	No	Checked	Unchecked	Unchecked	Unchecked	Unchecked	Unchecked	Unchecked	Unchecked	Unchecked	Unchecked	Unchecked	Unchecked	Other	Kamogelo	Unchecked	Unchecked	Unchecked	Unchecked	Unchecked	Unchecked	Unchecked	Unchecked	Unchecked	Unchecked	Unchecked	Unchecked		0	0	0	0	0	0
993	Visit0 (Arm 2: Phase 2)	Follow-up survey phase 2	1	2019/02/06	2019/02/20	2 weeks	No	Unchecked	Unchecked	Unchecked	Unchecked	Unchecked	Unchecked	Unchecked	Unchecked	Checked	Unchecked	Unchecked	Unchecked	Other	kamogelo	Unchecked	Unchecked	Unchecked	Unchecked	Unchecked	Unchecked	Unchecked	Unchecked	Unchecked	Unchecked	Unchecked	Unchecked		0	0	0	0	0	0
996	Visit0 (Arm 2: Phase 2)	Follow-up survey phase 2	1	2019/02/06	2019/02/20	2 weeks	No	Unchecked	Unchecked	Unchecked	Unchecked	Unchecked	Unchecked	Unchecked	Unchecked	Checked	Checked	Unchecked	Unchecked	Other	Priscilla Ngoveni	Unchecked	Unchecked	Unchecked	Unchecked	Unchecked	Unchecked	Unchecked	Unchecked	Unchecked	Unchecked	Unchecked	Unchecked		0	0	0	0	0	0
997	Visit0 (Arm 2: Phase 2)	Follow-up survey phase 2	1	2019/02/05	2019/02/19	2 weeks	No	Checked	Unchecked	Unchecked	Unchecked	Unchecked	Unchecked	Unchecked	Unchecked	Unchecked	Unchecked	Unchecked	Unchecked	Other	Priscilla Ngoveni	Unchecked	Unchecked	Unchecked	Unchecked	Unchecked	Unchecked	Unchecked	Unchecked	Unchecked	Unchecked	Unchecked	Unchecked		0	0	0	0	0	0
998	Visit0 (Arm 2: Phase 2)	Follow-up survey phase 2	1	2019/02/05	2019/02/19	2 weeks	No	Unchecked	Unchecked	Unchecked	Unchecked	Unchecked	Unchecked	Unchecked	Unchecked	Checked	Unchecked	Unchecked	Unchecked	Other	Katlego	Unchecked	Unchecked	Unchecked	Unchecked	Unchecked	Unchecked	Unchecked	Unchecked	Unchecked	Unchecked	Unchecked	Unchecked		0	0	0	0	0	0
998	Visit0 (Arm 2: Phase 2)	Follow-up survey phase 2	2	2019/02/05	2019/03/05	1 month	No	Unchecked	Unchecked	Unchecked	Unchecked	Unchecked	Unchecked	Unchecked	Unchecked	Checked	Unchecked	Unchecked	Unchecked	Other	Katlego	Unchecked	Unchecked	Unchecked	Unchecked	Unchecked	Unchecked	Unchecked	Unchecked	Unchecked	Unchecked	Unchecked	Unchecked		0	0	0	0	0	0
998	Visit0 (Arm 2: Phase 2)	Follow-up survey phase 2	3	2019/03/05	2019/04/05	2 months	No	Unchecked	Unchecked	Unchecked	Unchecked	Unchecked	Unchecked	Unchecked	Unchecked	Checked	Unchecked	Unchecked	Unchecked	Other	Katlego	Unchecked	Unchecked	Unchecked	Unchecked	Unchecked	Unchecked	Unchecked	Unchecked	Unchecked	Unchecked	Unchecked	Unchecked		0	0	0	0	0	0
1006	Visit0 (Arm 2: Phase 2)	Follow-up survey phase 2	1	2019/01/22	2019/02/05	2 weeks	No	Checked	Unchecked	Unchecked	Unchecked	Unchecked	Unchecked	Unchecked	Unchecked	Unchecked	Unchecked	Unchecked	Unchecked	Other	kamogelo	Unchecked	Unchecked	Unchecked	Unchecked	Unchecked	Unchecked	Unchecked	Unchecked	Unchecked	Unchecked	Unchecked	Unchecked		0	0	0	0	0	0
1006	Visit0 (Arm 2: Phase 2)	Follow-up survey phase 2	2	2019/01/22	2019/02/22	1 month	No	Checked	Unchecked	Unchecked	Unchecked	Unchecked	Unchecked	Unchecked	Unchecked	Unchecked	Unchecked	Unchecked	Unchecked	Other	kamogelo	Unchecked	Unchecked	Unchecked	Unchecked	Unchecked	Unchecked	Unchecked	Unchecked	Unchecked	Unchecked	Unchecked	Unchecked		0	0	0	0	0	0
1006	Visit0 (Arm 2: Phase 2)	Follow-up survey phase 2	3	2019/01/22	2019/03/25	2 months	No	Checked	Unchecked	Unchecked	Unchecked	Unchecked	Unchecked	Unchecked	Unchecked	Unchecked	Unchecked	Unchecked	Unchecked	Other	Kamogelo	Unchecked	Unchecked	Unchecked	Unchecked	Unchecked	Unchecked	Unchecked	Unchecked	Unchecked	Unchecked	Unchecked	Unchecked		0	0	0	0	0	0
1006	Visit0 (Arm 2: Phase 2)	Follow-up survey phase 2	4	2019/01/22	2019/04/23	3 months	No	Checked	Unchecked	Unchecked	Unchecked	Unchecked	Unchecked	Unchecked	Unchecked	Unchecked	Unchecked	Unchecked	Unchecked	Other	kamogelo	Unchecked	Unchecked	Unchecked	Unchecked	Unchecked	Unchecked	Unchecked	Unchecked	Unchecked	Unchecked	Unchecked	Unchecked		0	0	0	0	0	0
1008	Visit0 (Arm 2: Phase 2)	Follow-up survey phase 2	1	2019/02/13	2019/02/27	2 weeks	No	Unchecked	Unchecked	Unchecked	Unchecked	Unchecked	Unchecked	Unchecked	Unchecked	Checked	Unchecked	Unchecked	Unchecked	Other	Priscilla Ngoveni	Unchecked	Unchecked	Unchecked	Unchecked	Unchecked	Unchecked	Unchecked	Unchecked	Unchecked	Unchecked	Unchecked	Unchecked		0	0	0	0	0	0
1008	Visit0 (Arm 2: Phase 2)	Follow-up survey phase 2	2	2019/02/13	2019/03/13	1 month	No	Unchecked	Unchecked	Unchecked	Unchecked	Unchecked	Unchecked	Unchecked	Unchecked	Checked	Unchecked	Unchecked	Unchecked	Other	Priscilla Ngoveni	Unchecked	Unchecked	Unchecked	Unchecked	Unchecked	Unchecked	Unchecked	Unchecked	Unchecked	Unchecked	Unchecked	Unchecked		0	0	0	0	0	0
1008	Visit0 (Arm 2: Phase 2)	Follow-up survey phase 2	3	2019/02/13	2019/04/12	2 months	No	Unchecked	Unchecked	Unchecked	Unchecked	Unchecked	Unchecked	Unchecked	Unchecked	Checked	Unchecked	Unchecked	Unchecked	Other	Priscilla Ngoveni	Unchecked	Unchecked	Unchecked	Unchecked	Unchecked	Unchecked	Unchecked	Unchecked	Unchecked	Unchecked	Unchecked	Unchecked		0	0	0	0	0	0
1008	Visit0 (Arm 2: Phase 2)	Follow-up survey phase 2	4	2019/02/13	2019/05/13	3 months	No	Unchecked	Unchecked	Unchecked	Unchecked	Unchecked	Unchecked	Unchecked	Unchecked	Checked	Unchecked	Unchecked	Unchecked	Other	Priscilla Ngoveni	Unchecked	Unchecked	Unchecked	Unchecked	Unchecked	Unchecked	Unchecked	Unchecked	Unchecked	Unchecked	Unchecked	Unchecked		0	0	0	0	0	0
1011	Visit0 (Arm 2: Phase 2)	Follow-up survey phase 2	1	2019/02/06	2019/02/20	2 weeks	No	Unchecked	Checked	Unchecked	Unchecked	Unchecked	Unchecked	Unchecked	Unchecked	Unchecked	Unchecked	Unchecked	Unchecked	Other	Kamogelo	Unchecked	Unchecked	Unchecked	Unchecked	Unchecked	Unchecked	Unchecked	Unchecked	Unchecked	Unchecked	Unchecked	Unchecked		0	0	0	0	0	0
1011	Visit0 (Arm 2: Phase 2)	Follow-up survey phase 2	2	2019/02/06	2019/03/06	1 month	No	Unchecked	Checked	Unchecked	Unchecked	Unchecked	Unchecked	Unchecked	Unchecked	Unchecked	Unchecked	Unchecked	Unchecked	Other	kamogelo	Unchecked	Unchecked	Unchecked	Unchecked	Unchecked	Unchecked	Unchecked	Unchecked	Unchecked	Unchecked	Unchecked	Unchecked		0	0	0	0	0	0
1011	Visit0 (Arm 2: Phase 2)	Follow-up survey phase 2	3	2019/02/06	2019/04/05	2 months	No	Unchecked	Checked	Unchecked	Unchecked	Unchecked	Unchecked	Unchecked	Unchecked	Unchecked	Unchecked	Unchecked	Unchecked	Other	kamogelo	Unchecked	Unchecked	Unchecked	Unchecked	Unchecked	Unchecked	Unchecked	Unchecked	Unchecked	Unchecked	Unchecked	Unchecked		0	0	0	0	0	0
1011	Visit0 (Arm 2: Phase 2)	Follow-up survey phase 2	4	2019/02/06	2019/05/06	3 months	No	Unchecked	Checked	Unchecked	Unchecked	Unchecked	Unchecked	Unchecked	Unchecked	Unchecked	Unchecked	Unchecked	Unchecked	Other	Kamogelo	Unchecked	Unchecked	Unchecked	Unchecked	Unchecked	Unchecked	Unchecked	Unchecked	Unchecked	Unchecked	Unchecked	Unchecked		0	0	0	0	0	0
1015	Visit0 (Arm 2: Phase 2)	Follow-up survey phase 2	1	2019/01/31	2019/02/14	2 weeks	No	Unchecked	Checked	Unchecked	Unchecked	Unchecked	Unchecked	Unchecked	Unchecked	Unchecked	Unchecked	Unchecked	Unchecked	Other	Priscilla ngoveni	Unchecked	Unchecked	Unchecked	Unchecked	Unchecked	Unchecked	Unchecked	Unchecked	Unchecked	Unchecked	Unchecked	Unchecked		0	0	0	0	0	0
1018	Visit0 (Arm 2: Phase 2)	Follow-up survey phase 2	1	2019/02/05	2019/02/19	2 weeks	No	Unchecked	Unchecked	Unchecked	Unchecked	Unchecked	Unchecked	Unchecked	Unchecked	Checked	Unchecked	Unchecked	Unchecked	Other	Priscilla Ngoveni	Unchecked	Unchecked	Unchecked	Unchecked	Unchecked	Unchecked	Unchecked	Unchecked	Unchecked	Unchecked	Unchecked	Unchecked		0	0	0	0	0	0
1024	Visit0 (Arm 2: Phase 2)	Follow-up survey phase 2	1	2019/02/18	2019/03/04	2 weeks	No	Checked	Unchecked	Unchecked	Unchecked	Unchecked	Unchecked	Unchecked	Checked	Checked	Unchecked	Unchecked	Unchecked	Other	Priscilla Ngoveni	Unchecked	Unchecked	Unchecked	Unchecked	Unchecked	Unchecked	Unchecked	Unchecked	Unchecked	Unchecked	Unchecked	Unchecked		0	0	0	0	0	0
1027	Visit0 (Arm 2: Phase 2)	Follow-up survey phase 2	1	2019/02/11	2019/02/25	2 weeks	Yes	Unchecked	Unchecked	Unchecked	Unchecked	Unchecked	Unchecked	Unchecked	Unchecked	Checked	Unchecked	Unchecked	Unchecked	Other	Katlego	Unchecked	Unchecked	Unchecked	Unchecked	Unchecked	Unchecked	Unchecked	Unchecked	Unchecked	Unchecked	Unchecked	Unchecked		0	0	0	0	0	0
1028	Visit0 (Arm 2: Phase 2)	Follow-up survey phase 2	1	2019/02/18	2019/03/04	2 weeks	No	Checked	Unchecked	Unchecked	Unchecked	Unchecked	Unchecked	Unchecked	Unchecked	Unchecked	Unchecked	Unchecked	Unchecked	Other	kamogelo	Unchecked	Unchecked	Unchecked	Unchecked	Unchecked	Unchecked	Unchecked	Unchecked	Unchecked	Unchecked	Unchecked	Unchecked		0	0	0	0	0	0
1028	Visit0 (Arm 2: Phase 2)	Follow-up survey phase 2	2	2019/02/18	2019/03/18	1 month	No	Checked	Unchecked	Unchecked	Unchecked	Unchecked	Unchecked	Unchecked	Unchecked	Unchecked	Unchecked	Unchecked	Unchecked	Other	Kamogelo	Unchecked	Unchecked	Unchecked	Unchecked	Unchecked	Unchecked	Unchecked	Unchecked	Unchecked	Unchecked	Unchecked	Unchecked		0	0	0	0	0	0
1031	Visit0 (Arm 2: Phase 2)	Follow-up survey phase 2	1	2019/02/13	2019/02/27	2 weeks	Yes	Unchecked	Unchecked	Checked	Unchecked	Unchecked	Unchecked	Unchecked	Checked	Checked	Unchecked	Unchecked	Unchecked	Other	Katlego	Unchecked	Unchecked	Unchecked	Unchecked	Unchecked	Unchecked	Unchecked	Unchecked	Unchecked	Unchecked	Unchecked	Unchecked		0	0	0	0	0	0
1031	Visit0 (Arm 2: Phase 2)	Follow-up survey phase 2	2	2019/02/13	2019/03/15	1 month	No	Unchecked	Unchecked	Checked	Unchecked	Unchecked	Unchecked	Unchecked	Unchecked	Unchecked	Unchecked	Unchecked	Unchecked	Other	Katlego	Unchecked	Unchecked	Unchecked	Unchecked	Unchecked	Unchecked	Unchecked	Unchecked	Unchecked	Unchecked	Unchecked	Unchecked		0	0	0	0	0	0
1034	Visit0 (Arm 2: Phase 2)	Follow-up survey phase 2	1	2019/02/18	2019/03/05	2 weeks	No	Checked	Unchecked	Unchecked	Unchecked	Unchecked	Unchecked	Unchecked	Unchecked	Unchecked	Unchecked	Unchecked	Unchecked	Other	Kamogelo	Unchecked	Unchecked	Unchecked	Unchecked	Unchecked	Unchecked	Unchecked	Unchecked	Unchecked	Unchecked	Unchecked	Unchecked		0	0	0	0	0	0
1034	Visit0 (Arm 2: Phase 2)	Follow-up survey phase 2	2	2019/02/18	2019/03/18	1 month	No	Checked	Unchecked	Unchecked	Unchecked	Unchecked	Unchecked	Unchecked	Unchecked	Unchecked	Unchecked	Unchecked	Unchecked	Other	Kamogelo	Unchecked	Unchecked	Unchecked	Unchecked	Unchecked	Unchecked	Unchecked	Unchecked	Unchecked	Unchecked	Unchecked	Unchecked		0	0	0	0	0	0
1034	Visit0 (Arm 2: Phase 2)	Follow-up survey phase 2	3	2019/02/18	2019/04/18	2 months	No	Checked	Unchecked	Unchecked	Unchecked	Unchecked	Unchecked	Unchecked	Unchecked	Unchecked	Unchecked	Unchecked	Unchecked	Other	kamogelo	Unchecked	Unchecked	Unchecked	Unchecked	Unchecked	Unchecked	Unchecked	Unchecked	Unchecked	Unchecked	Unchecked	Unchecked		0	0	0	0	0	0
1034	Visit0 (Arm 2: Phase 2)	Follow-up survey phase 2	4	2019/02/18	2019/05/17	3 months	No	Checked	Unchecked	Unchecked	Unchecked	Unchecked	Unchecked	Unchecked	Unchecked	Unchecked	Unchecked	Unchecked	Unchecked	Other	Kamogelo	Unchecked	Unchecked	Unchecked	Unchecked	Unchecked	Unchecked	Unchecked	Unchecked	Unchecked	Unchecked	Unchecked	Unchecked		0	0	0	0	0	0
1039	Visit0 (Arm 2: Phase 2)	Follow-up survey phase 2	1	2019/02/06	2019/02/20	2 weeks	Yes	Unchecked	Unchecked	Unchecked	Unchecked	Unchecked	Unchecked	Unchecked	Unchecked	Unchecked	Checked	Unchecked	Unchecked	Other	Katlego	Unchecked	Unchecked	Unchecked	Unchecked	Unchecked	Unchecked	Unchecked	Unchecked	Unchecked	Unchecked	Unchecked	Unchecked		0	0	0	0	0	0
1046	Visit0 (Arm 2: Phase 2)	Follow-up survey phase 2	1	2019/02/18	2019/03/04	2 weeks	No	Unchecked	Unchecked	Unchecked	Unchecked	Unchecked	Unchecked	Unchecked	Checked	Unchecked	Unchecked	Unchecked	Unchecked	Other	Kamogelo	Unchecked	Unchecked	Unchecked	Unchecked	Unchecked	Unchecked	Unchecked	Unchecked	Unchecked	Unchecked	Unchecked	Unchecked		0	0	0	0	0	0
1046	Visit0 (Arm 2: Phase 2)	Follow-up survey phase 2	2	2019/02/18	2019/03/18	1 month	No	Unchecked	Unchecked	Unchecked	Unchecked	Unchecked	Unchecked	Unchecked	Checked	Unchecked	Unchecked	Unchecked	Unchecked	Other	kamogelo	Unchecked	Unchecked	Unchecked	Unchecked	Unchecked	Unchecked	Unchecked	Unchecked	Unchecked	Unchecked	Unchecked	Unchecked		0	0	0	0	0	0
1052	Visit0 (Arm 2: Phase 2)	Follow-up survey phase 2	1	2019/02/18	2019/03/04	2 weeks	No	Checked	Unchecked	Unchecked	Unchecked	Unchecked	Unchecked	Unchecked	Checked	Unchecked	Unchecked	Unchecked	Unchecked	Other	Katlego	Unchecked	Unchecked	Unchecked	Unchecked	Unchecked	Unchecked	Unchecked	Unchecked	Unchecked	Unchecked	Unchecked	Unchecked		0	0	0	0	0	0
1052	Visit0 (Arm 2: Phase 2)	Follow-up survey phase 2	2	2019/02/18	2019/03/18	1 month	No	Checked	Unchecked	Unchecked	Unchecked	Unchecked	Unchecked	Unchecked	Checked	Unchecked	Unchecked	Unchecked	Unchecked	Other	Katlego	Unchecked	Unchecked	Unchecked	Unchecked	Unchecked	Unchecked	Unchecked	Unchecked	Unchecked	Unchecked	Unchecked	Unchecked		0	0	0	0	0	0
1054	Visit0 (Arm 2: Phase 2)	Follow-up survey phase 2	1	2019/02/11	2019/02/25	2 weeks	No	Unchecked	Unchecked	Unchecked	Unchecked	Unchecked	Unchecked	Unchecked	Checked	Unchecked	Unchecked	Unchecked	Unchecked	Other	Kamogelo	Unchecked	Unchecked	Unchecked	Unchecked	Unchecked	Unchecked	Unchecked	Unchecked	Unchecked	Unchecked	Unchecked	Unchecked		0	0	0	0	0	0
1059	Visit0 (Arm 2: Phase 2)	Follow-up survey phase 2	1	2019/02/20	2019/03/06	2 weeks	No	Checked	Unchecked	Unchecked	Unchecked	Unchecked	Unchecked	Unchecked	Unchecked	Unchecked	Unchecked	Unchecked	Unchecked	Other	Priscilla Ngoveni	Unchecked	Unchecked	Unchecked	Unchecked	Unchecked	Unchecked	Unchecked	Unchecked	Unchecked	Unchecked	Unchecked	Unchecked		0	0	0	0	0	0
1064	Visit0 (Arm 2: Phase 2)	Follow-up survey phase 2	1	2019/02/21	2019/03/08	2 weeks	Yes	Unchecked	Unchecked	Unchecked	Unchecked	Unchecked	Unchecked	Unchecked	Unchecked	Checked	Unchecked	Unchecked	Unchecked	Other	Katlego	Unchecked	Unchecked	Unchecked	Unchecked	Unchecked	Unchecked	Unchecked	Unchecked	Unchecked	Unchecked	Unchecked	Unchecked		0	0	0	0	0	0
1064	Visit0 (Arm 2: Phase 2)	Follow-up survey phase 2	2	2019/02/21	2019/03/20	1 month	No	Unchecked	Unchecked	Unchecked	Unchecked	Unchecked	Unchecked	Unchecked	Unchecked	Checked	Unchecked	Unchecked	Unchecked	Other	Katlego	Unchecked	Unchecked	Unchecked	Unchecked	Unchecked	Unchecked	Unchecked	Unchecked	Unchecked	Unchecked	Unchecked	Unchecked		0	0	0	0	0	0
1064	Visit0 (Arm 2: Phase 2)	Follow-up survey phase 2	3	2019/02/21	2019/02/22	2 months	No	Unchecked	Unchecked	Unchecked	Unchecked	Unchecked	Unchecked	Unchecked	Unchecked	Checked	Unchecked	Unchecked	Unchecked	Other	Katlego	Unchecked	Unchecked	Unchecked	Unchecked	Unchecked	Unchecked	Unchecked	Unchecked	Unchecked	Unchecked	Unchecked	Unchecked		0	0	0	0	0	0
1065	Visit0 (Arm 2: Phase 2)	Follow-up survey phase 2	1	2019/02/07	2019/02/21	2 weeks	No	Checked	Unchecked	Unchecked	Unchecked	Unchecked	Unchecked	Unchecked	Unchecked	Checked	Unchecked	Unchecked	Unchecked	Other	katlego	Unchecked	Unchecked	Unchecked	Unchecked	Unchecked	Unchecked	Unchecked	Unchecked	Unchecked	Unchecked	Unchecked	Unchecked		0	0	0	0	0	0
1065	Visit0 (Arm 2: Phase 2)	Follow-up survey phase 2	2	2019/02/07	2019/03/07	1 month	No	Checked	Unchecked	Unchecked	Unchecked	Unchecked	Unchecked	Unchecked	Unchecked	Unchecked	Unchecked	Unchecked	Unchecked	Other	Katlego	Unchecked	Unchecked	Unchecked	Unchecked	Unchecked	Unchecked	Unchecked	Unchecked	Unchecked	Unchecked	Unchecked	Unchecked		0	0	0	0	0	0
1065	Visit0 (Arm 2: Phase 2)	Follow-up survey phase 2	3	2019/02/07	2019/04/08	2 months	No	Checked	Unchecked	Unchecked	Unchecked	Unchecked	Unchecked	Unchecked	Unchecked	Unchecked	Unchecked	Unchecked	Unchecked	Other	Katlego	Unchecked	Unchecked	Unchecked	Unchecked	Unchecked	Unchecked	Unchecked	Unchecked	Unchecked	Unchecked	Unchecked	Unchecked		0	0	0	0	0	0
1065	Visit0 (Arm 2: Phase 2)	Follow-up survey phase 2	4	2019/02/07	2019/05/09	3 months	No	Checked	Unchecked	Unchecked	Unchecked	Unchecked	Unchecked	Unchecked	Unchecked	Unchecked	Unchecked	Unchecked	Unchecked	Other	Katlego	Unchecked	Unchecked	Unchecked	Unchecked	Unchecked	Unchecked	Unchecked	Unchecked	Unchecked	Unchecked	Unchecked	Unchecked		0	0	0	0	0	0
1066	Visit0 (Arm 2: Phase 2)	Follow-up survey phase 2	1	2019/02/07	2019/02/21	2 weeks	No	Unchecked	Unchecked	Unchecked	Unchecked	Unchecked	Unchecked	Unchecked	Unchecked	Unchecked	Checked	Unchecked	Unchecked	Other	Kamogelo	Unchecked	Unchecked	Unchecked	Unchecked	Unchecked	Unchecked	Unchecked	Unchecked	Unchecked	Unchecked	Unchecked	Unchecked		0	0	0	0	0	0
1068	Visit0 (Arm 2: Phase 2)	Follow-up survey phase 2	1	2019/02/21	2019/03/07	2 weeks	No	Unchecked	Unchecked	Unchecked	Unchecked	Unchecked	Unchecked	Unchecked	Unchecked	Checked	Unchecked	Unchecked	Unchecked	Other	kamogelo	Unchecked	Unchecked	Unchecked	Unchecked	Unchecked	Unchecked	Unchecked	Unchecked	Unchecked	Unchecked	Unchecked	Unchecked		0	0	0	0	0	0
1069	Visit0 (Arm 2: Phase 2)	Follow-up survey phase 2	1	2019/02/07	2019/02/21	2 weeks	No	Checked	Unchecked	Unchecked	Unchecked	Unchecked	Unchecked	Unchecked	Unchecked	Unchecked	Unchecked	Unchecked	Unchecked	Other	kamogelo	Unchecked	Unchecked	Unchecked	Unchecked	Unchecked	Unchecked	Unchecked	Unchecked	Unchecked	Unchecked	Unchecked	Unchecked		0	0	0	0	0	0
1069	Visit0 (Arm 2: Phase 2)	Follow-up survey phase 2	2	2019/02/07	2019/03/07	1 month	No	Checked	Unchecked	Unchecked	Unchecked	Unchecked	Unchecked	Unchecked	Unchecked	Unchecked	Unchecked	Unchecked	Unchecked	Other	Katlego	Unchecked	Unchecked	Unchecked	Unchecked	Unchecked	Unchecked	Unchecked	Unchecked	Unchecked	Unchecked	Unchecked	Unchecked		0	0	0	0	0	0
1069	Visit0 (Arm 2: Phase 2)	Follow-up survey phase 2	3	2019/02/07	2019/04/07	2 months	No	Checked	Unchecked	Unchecked	Unchecked	Unchecked	Unchecked	Unchecked	Unchecked	Unchecked	Unchecked	Unchecked	Unchecked	Other	Katlego	Unchecked	Unchecked	Unchecked	Unchecked	Unchecked	Unchecked	Unchecked	Unchecked	Unchecked	Unchecked	Unchecked	Unchecked		0	0	0	0	0	0
1069	Visit0 (Arm 2: Phase 2)	Follow-up survey phase 2	4	2019/02/07	2019/05/09	3 months	No	Checked	Unchecked	Unchecked	Unchecked	Unchecked	Unchecked	Unchecked	Unchecked	Unchecked	Unchecked	Unchecked	Unchecked	Other	Katlego	Unchecked	Unchecked	Unchecked	Unchecked	Unchecked	Unchecked	Unchecked	Unchecked	Unchecked	Unchecked	Unchecked	Unchecked		0	0	0	0	0	0
1073	Visit0 (Arm 2: Phase 2)	Follow-up survey phase 2	1	2019/02/27	2019/03/13	2 weeks	No	Unchecked	Unchecked	Unchecked	Unchecked	Unchecked	Unchecked	Unchecked	Unchecked	Unchecked	Checked	Unchecked	Unchecked	Other	Katlego	Unchecked	Unchecked	Unchecked	Unchecked	Unchecked	Unchecked	Unchecked	Unchecked	Unchecked	Unchecked	Unchecked	Unchecked		0	0	0	0	0	0
1073	Visit0 (Arm 2: Phase 2)	Follow-up survey phase 2	2	2019/02/27	2019/03/27	1 month	No	Unchecked	Unchecked	Unchecked	Unchecked	Unchecked	Unchecked	Unchecked	Unchecked	Unchecked	Checked	Unchecked	Unchecked	Other	Katlego	Unchecked	Unchecked	Unchecked	Unchecked	Unchecked	Unchecked	Unchecked	Unchecked	Unchecked	Unchecked	Unchecked	Unchecked		0	0	0	0	0	0
1074	Visit0 (Arm 2: Phase 2)	Follow-up survey phase 2	1	2019/02/20	2019/03/07	2 weeks	Yes	Unchecked	Unchecked	Unchecked	Unchecked	Unchecked	Unchecked	Unchecked	Unchecked	Checked	Checked	Unchecked	Unchecked	Other	Katlego	Unchecked	Unchecked	Unchecked	Unchecked	Unchecked	Unchecked	Unchecked	Unchecked	Unchecked	Unchecked	Unchecked	Unchecked		0	0	0	0	0	0
1074	Visit0 (Arm 2: Phase 2)	Follow-up survey phase 2	2	2019/02/20	2019/03/20	1 month	No	Unchecked	Unchecked	Unchecked	Unchecked	Unchecked	Unchecked	Unchecked	Unchecked	Checked	Checked	Unchecked	Unchecked	Other	Katlego	Unchecked	Unchecked	Unchecked	Unchecked	Unchecked	Unchecked	Unchecked	Unchecked	Unchecked	Unchecked	Unchecked	Unchecked		0	0	0	0	0	0
1075	Visit0 (Arm 2: Phase 2)	Follow-up survey phase 2	1	2019/02/21	2019/02/08	2 weeks	No	Unchecked	Unchecked	Unchecked	Unchecked	Unchecked	Unchecked	Unchecked	Unchecked	Checked	Unchecked	Unchecked	Unchecked	Other	Katlego	Unchecked	Unchecked	Unchecked	Unchecked	Unchecked	Unchecked	Unchecked	Unchecked	Unchecked	Unchecked	Unchecked	Unchecked		0	0	0	0	0	0
1076	Visit0 (Arm 2: Phase 2)	Follow-up survey phase 2	1	2019/02/20	2019/03/06	2 weeks	No	Unchecked	Checked	Unchecked	Unchecked	Unchecked	Unchecked	Unchecked	Unchecked	Unchecked	Unchecked	Unchecked	Unchecked	Other	Priscilla Ngoveni	Unchecked	Unchecked	Unchecked	Unchecked	Unchecked	Unchecked	Unchecked	Unchecked	Unchecked	Unchecked	Unchecked	Unchecked		0	0	0	0	0	0
1078	Visit0 (Arm 2: Phase 2)	Follow-up survey phase 2	1	2019/02/25	2019/03/11	2 weeks	No	Checked	Unchecked	Unchecked	Unchecked	Unchecked	Unchecked	Unchecked	Unchecked	Unchecked	Unchecked	Unchecked	Unchecked	Other	Priscilla Ngoveni	Unchecked	Unchecked	Unchecked	Unchecked	Unchecked	Unchecked	Unchecked	Unchecked	Unchecked	Unchecked	Unchecked	Unchecked		0	0	0	0	0	0
1078	Visit0 (Arm 2: Phase 2)	Follow-up survey phase 2	2	2019/02/25	2019/03/25	1 month	No	Checked	Unchecked	Unchecked	Unchecked	Unchecked	Unchecked	Unchecked	Unchecked	Unchecked	Unchecked	Unchecked	Unchecked	Other	Priscilla Ngoveni	Unchecked	Unchecked	Unchecked	Unchecked	Unchecked	Unchecked	Unchecked	Unchecked	Unchecked	Unchecked	Unchecked	Unchecked		0	0	0	0	0	0
1078	Visit0 (Arm 2: Phase 2)	Follow-up survey phase 2	3	2019/03/25	2019/04/25	2 months	No	Checked	Unchecked	Unchecked	Unchecked	Unchecked	Unchecked	Unchecked	Unchecked	Unchecked	Unchecked	Unchecked	Unchecked	Other	Priscilla Ngoveni	Unchecked	Unchecked	Unchecked	Unchecked	Unchecked	Unchecked	Unchecked	Unchecked	Unchecked	Unchecked	Unchecked	Unchecked		0	0	0	0	0	0
1078	Visit0 (Arm 2: Phase 2)	Follow-up survey phase 2	4	2019/02/25	2019/05/24	3 months	No	Checked	Unchecked	Unchecked	Unchecked	Unchecked	Unchecked	Unchecked	Unchecked	Unchecked	Unchecked	Unchecked	Unchecked	Other	Kamogelo	Unchecked	Unchecked	Unchecked	Unchecked	Unchecked	Unchecked	Unchecked	Unchecked	Unchecked	Unchecked	Unchecked	Unchecked		0	0	0	0	0	0
1080	Visit0 (Arm 2: Phase 2)	Follow-up survey phase 2	1	2019/02/21	2019/03/07	2 weeks	No	Unchecked	Checked	Unchecked	Unchecked	Unchecked	Unchecked	Unchecked	Unchecked	Unchecked	Unchecked	Unchecked	Unchecked	Other	Kamogelo	Unchecked	Unchecked	Unchecked	Unchecked	Unchecked	Unchecked	Unchecked	Unchecked	Unchecked	Unchecked	Unchecked	Unchecked		0	0	0	0	0	0
1083	Visit0 (Arm 2: Phase 2)	Follow-up survey phase 2	1	2019/02/14	2019/02/28	2 weeks	No	Unchecked	Unchecked	Unchecked	Unchecked	Unchecked	Unchecked	Unchecked	Unchecked	Checked	Unchecked	Unchecked	Unchecked	Other	Kamogelo	Unchecked	Unchecked	Unchecked	Unchecked	Unchecked	Unchecked	Unchecked	Unchecked	Unchecked	Unchecked	Unchecked	Unchecked		0	0	0	0	0	0
1084	Visit0 (Arm 2: Phase 2)	Follow-up survey phase 2	1	2019/02/25	2019/03/11	2 weeks	No	Unchecked	Unchecked	Unchecked	Unchecked	Unchecked	Unchecked	Unchecked	Checked	Unchecked	Unchecked	Unchecked	Unchecked	Other	Priscilla Ngoveni	Unchecked	Unchecked	Unchecked	Unchecked	Unchecked	Unchecked	Unchecked	Unchecked	Unchecked	Unchecked	Unchecked	Unchecked		0	0	0	0	0	0
1084	Visit0 (Arm 2: Phase 2)	Follow-up survey phase 2	2	2019/02/25	2019/03/25	1 month	No	Unchecked	Unchecked	Unchecked	Unchecked	Unchecked	Unchecked	Unchecked	Checked	Unchecked	Unchecked	Unchecked	Unchecked	Other	Priscilla Ngoveni	Unchecked	Unchecked	Unchecked	Unchecked	Unchecked	Unchecked	Unchecked	Unchecked	Unchecked	Unchecked	Unchecked	Unchecked		0	0	0	0	0	0
1084	Visit0 (Arm 2: Phase 2)	Follow-up survey phase 2	3	2019/02/25	2019/04/25	2 months	No	Unchecked	Unchecked	Unchecked	Unchecked	Unchecked	Unchecked	Unchecked	Checked	Unchecked	Unchecked	Unchecked	Unchecked	Other	Priscilla Ngoveni	Unchecked	Unchecked	Unchecked	Unchecked	Unchecked	Unchecked	Unchecked	Unchecked	Unchecked	Unchecked	Unchecked	Unchecked		0	0	0	0	0	0
1084	Visit0 (Arm 2: Phase 2)	Follow-up survey phase 2	4	2019/02/25	2019/05/24	3 months	No	Unchecked	Unchecked	Unchecked	Unchecked	Unchecked	Unchecked	Unchecked	Checked	Unchecked	Unchecked	Unchecked	Unchecked	Other	Kamogelo	Unchecked	Unchecked	Unchecked	Unchecked	Unchecked	Unchecked	Unchecked	Unchecked	Unchecked	Unchecked	Unchecked	Unchecked		0	0	0	0	0	0
1085	Visit0 (Arm 2: Phase 2)	Follow-up survey phase 2	1	2019/02/25	2019/03/11	2 weeks	No	Unchecked	Unchecked	Unchecked	Unchecked	Unchecked	Unchecked	Unchecked	Unchecked	Unchecked	Checked	Unchecked	Unchecked	Other	kamogelo	Unchecked	Unchecked	Unchecked	Unchecked	Unchecked	Unchecked	Unchecked	Unchecked	Unchecked	Unchecked	Unchecked	Unchecked		0	0	0	0	0	0
1085	Visit0 (Arm 2: Phase 2)	Follow-up survey phase 2	2	2019/02/25	2019/03/25	1 month	No	Unchecked	Unchecked	Unchecked	Unchecked	Unchecked	Unchecked	Unchecked	Unchecked	Unchecked	Checked	Unchecked	Unchecked	Other	Kamogelo	Unchecked	Unchecked	Unchecked	Unchecked	Unchecked	Unchecked	Unchecked	Unchecked	Unchecked	Unchecked	Unchecked	Unchecked		0	0	0	0	0	0
1085	Visit0 (Arm 2: Phase 2)	Follow-up survey phase 2	3	2019/02/25	2019/04/25	2 months	No	Unchecked	Unchecked	Unchecked	Unchecked	Unchecked	Unchecked	Unchecked	Unchecked	Unchecked	Checked	Unchecked	Unchecked	Other	Kamogelo	Unchecked	Unchecked	Unchecked	Unchecked	Unchecked	Unchecked	Unchecked	Unchecked	Unchecked	Unchecked	Unchecked	Unchecked		0	0	0	0	0	0
1087	Visit0 (Arm 2: Phase 2)	Follow-up survey phase 2	1	2019/02/25	2019/02/11	2 weeks	No	Unchecked	Unchecked	Checked	Unchecked	Unchecked	Unchecked	Unchecked	Unchecked	Unchecked	Checked	Unchecked	Unchecked	Other	Katlego	Unchecked	Unchecked	Unchecked	Unchecked	Unchecked	Unchecked	Unchecked	Unchecked	Unchecked	Unchecked	Unchecked	Unchecked		0	0	0	0	0	0
1087	Visit0 (Arm 2: Phase 2)	Follow-up survey phase 2	2	2019/02/25	2019/03/25	1 month	No	Unchecked	Unchecked	Checked	Unchecked	Unchecked	Unchecked	Unchecked	Unchecked	Unchecked	Checked	Unchecked	Unchecked	Other	Katlego	Unchecked	Unchecked	Unchecked	Unchecked	Unchecked	Unchecked	Unchecked	Unchecked	Unchecked	Unchecked	Unchecked	Unchecked		0	0	0	0	0	0
1087	Visit0 (Arm 2: Phase 2)	Follow-up survey phase 2	3	2019/02/25	2019/04/25	2 months	No	Unchecked	Unchecked	Checked	Unchecked	Unchecked	Unchecked	Unchecked	Unchecked	Unchecked	Checked	Unchecked	Unchecked	Other	Katlego	Unchecked	Unchecked	Unchecked	Unchecked	Unchecked	Unchecked	Unchecked	Unchecked	Unchecked	Unchecked	Unchecked	Unchecked		0	0	0	0	0	0
1087	Visit0 (Arm 2: Phase 2)	Follow-up survey phase 2	4	2019/02/25	2019/05/24	3 months	Yes	Unchecked	Unchecked	Checked	Unchecked	Unchecked	Unchecked	Unchecked	Unchecked	Unchecked	Checked	Unchecked	Unchecked	Other	Katlego	Unchecked	Unchecked	Unchecked	Unchecked	Unchecked	Unchecked	Unchecked	Unchecked	Unchecked	Unchecked	Unchecked	Unchecked		0	0	0	0	0	0
1090	Visit0 (Arm 2: Phase 2)	Follow-up survey phase 2	1	2019/02/28	2019/03/14	2 weeks	No	Checked	Unchecked	Unchecked	Unchecked	Unchecked	Unchecked	Unchecked	Unchecked	Checked	Checked	Unchecked	Unchecked	Other	Katlego	Unchecked	Unchecked	Unchecked	Unchecked	Unchecked	Unchecked	Unchecked	Unchecked	Unchecked	Unchecked	Unchecked	Unchecked		0	0	0	0	0	0
1090	Visit0 (Arm 2: Phase 2)	Follow-up survey phase 2	2	2019/02/28	2019/03/28	1 month	No	Checked	Unchecked	Unchecked	Unchecked	Unchecked	Unchecked	Unchecked	Unchecked	Checked	Checked	Unchecked	Unchecked	Other	Katlego	Unchecked	Unchecked	Unchecked	Unchecked	Unchecked	Unchecked	Unchecked	Unchecked	Unchecked	Unchecked	Unchecked	Unchecked		0	0	0	0	0	0
1093	Visit0 (Arm 2: Phase 2)	Follow-up survey phase 2	1	2019/02/26	2019/03/12	2 weeks	No	Unchecked	Checked	Checked	Unchecked	Unchecked	Unchecked	Unchecked	Unchecked	Unchecked	Unchecked	Unchecked	Unchecked	Other	Priscilla Ngoveni	Unchecked	Unchecked	Unchecked	Unchecked	Unchecked	Unchecked	Unchecked	Unchecked	Unchecked	Unchecked	Unchecked	Unchecked		0	0	0	0	0	0
1093	Visit0 (Arm 2: Phase 2)	Follow-up survey phase 2	2	2019/02/26	2019/03/27	1 month	No	Unchecked	Unchecked	Checked	Unchecked	Unchecked	Unchecked	Unchecked	Unchecked	Unchecked	Unchecked	Unchecked	Unchecked	Other	Priscilla Ngoveni	Unchecked	Unchecked	Unchecked	Unchecked	Unchecked	Unchecked	Unchecked	Unchecked	Unchecked	Unchecked	Unchecked	Unchecked		0	0	0	0	0	0
1093	Visit0 (Arm 2: Phase 2)	Follow-up survey phase 2	3	2019/02/26	2019/04/26	2 months	No	Unchecked	Unchecked	Checked	Unchecked	Unchecked	Unchecked	Unchecked	Unchecked	Unchecked	Unchecked	Unchecked	Unchecked	Other	Priscilla Ngoveni	Unchecked	Unchecked	Unchecked	Unchecked	Unchecked	Unchecked	Unchecked	Unchecked	Unchecked	Unchecked	Unchecked	Unchecked		0	0	0	0	0	0
1093	Visit0 (Arm 2: Phase 2)	Follow-up survey phase 2	4	2019/02/26	2019/05/27	3 months	No	Unchecked	Checked	Checked	Unchecked	Unchecked	Unchecked	Unchecked	Unchecked	Unchecked	Unchecked	Unchecked	Unchecked	Other	Katlego	Unchecked	Unchecked	Unchecked	Unchecked	Unchecked	Unchecked	Unchecked	Unchecked	Unchecked	Unchecked	Unchecked	Unchecked		0	0	0	0	0	0
1097	Visit0 (Arm 2: Phase 2)	Follow-up survey phase 2	1	2019/02/28	2019/02/14	2 weeks	Yes	Checked	Unchecked	Unchecked	Unchecked	Unchecked	Unchecked	Unchecked	Unchecked	Unchecked	Unchecked	Unchecked	Unchecked	Other	Katlego	Unchecked	Unchecked	Unchecked	Unchecked	Unchecked	Unchecked	Unchecked	Unchecked	Unchecked	Unchecked	Unchecked	Unchecked		0	0	0	0	0	0
1100	Visit0 (Arm 2: Phase 2)	Follow-up survey phase 2	1	2019/03/04	2019/03/18	2 weeks	No	Checked	Unchecked	Checked	Unchecked	Unchecked	Unchecked	Unchecked	Unchecked	Checked	Unchecked	Unchecked	Unchecked	Other	Katlego	Unchecked	Unchecked	Unchecked	Unchecked	Unchecked	Unchecked	Unchecked	Unchecked	Unchecked	Unchecked	Unchecked	Unchecked		0	0	0	0	0	0
1100	Visit0 (Arm 2: Phase 2)	Follow-up survey phase 2	2	2019/03/04	2019/04/04	1 month	No	Checked	Unchecked	Checked	Unchecked	Unchecked	Unchecked	Unchecked	Unchecked	Checked	Unchecked	Unchecked	Unchecked	Other	Katlego	Unchecked	Unchecked	Unchecked	Unchecked	Unchecked	Unchecked	Unchecked	Unchecked	Unchecked	Unchecked	Unchecked	Unchecked		0	0	0	0	0	0
1102	Visit0 (Arm 2: Phase 2)	Follow-up survey phase 2	1	2019/02/28	2019/03/14	2 weeks	No	Checked	Checked	Unchecked	Unchecked	Unchecked	Unchecked	Unchecked	Unchecked	Unchecked	Unchecked	Unchecked	Unchecked	Other	Priscilla Ngoveni	Unchecked	Unchecked	Unchecked	Unchecked	Unchecked	Unchecked	Unchecked	Unchecked	Unchecked	Unchecked	Unchecked	Unchecked		0	0	0	0	0	0
1102	Visit0 (Arm 2: Phase 2)	Follow-up survey phase 2	2	2019/02/28	2019/03/28	1 month	No	Checked	Checked	Unchecked	Unchecked	Unchecked	Unchecked	Unchecked	Unchecked	Unchecked	Unchecked	Unchecked	Unchecked	Other	Priscilla Ngoveni	Unchecked	Unchecked	Unchecked	Unchecked	Unchecked	Unchecked	Unchecked	Unchecked	Unchecked	Unchecked	Unchecked	Unchecked		0	0	0	0	0	0
1102	Visit0 (Arm 2: Phase 2)	Follow-up survey phase 2	3	2019/02/28	2019/04/29	2 months	No	Checked	Checked	Unchecked	Unchecked	Unchecked	Unchecked	Unchecked	Unchecked	Unchecked	Unchecked	Unchecked	Unchecked	Other	Priscilla Ngoveni	Unchecked	Unchecked	Unchecked	Unchecked	Unchecked	Unchecked	Unchecked	Unchecked	Unchecked	Unchecked	Unchecked	Unchecked		0	0	0	0	0	0
1102	Visit0 (Arm 2: Phase 2)	Follow-up survey phase 2	4	2019/02/28	2019/05/28	3 months	No	Checked	Checked	Unchecked	Unchecked	Unchecked	Unchecked	Unchecked	Unchecked	Unchecked	Unchecked	Unchecked	Unchecked	Other	Katlego	Unchecked	Unchecked	Unchecked	Unchecked	Unchecked	Unchecked	Unchecked	Unchecked	Unchecked	Unchecked	Unchecked	Unchecked		0	0	0	0	0	0
1104	Visit0 (Arm 2: Phase 2)	Follow-up survey phase 2	1	2019/03/05	2019/03/19	2 weeks	No	Checked	Unchecked	Unchecked	Unchecked	Unchecked	Unchecked	Unchecked	Unchecked	Unchecked	Unchecked	Unchecked	Unchecked	Other	Katlego	Unchecked	Unchecked	Unchecked	Unchecked	Unchecked	Unchecked	Unchecked	Unchecked	Unchecked	Unchecked	Unchecked	Unchecked		0	0	0	0	0	0
1106	Visit0 (Arm 2: Phase 2)	Follow-up survey phase 2	1	2019/03/06	2019/03/20	2 weeks	No	Unchecked	Unchecked	Unchecked	Unchecked	Unchecked	Unchecked	Unchecked	Checked	Unchecked	Unchecked	Unchecked	Unchecked	Other	Kamogelo	Unchecked	Unchecked	Unchecked	Unchecked	Unchecked	Unchecked	Unchecked	Unchecked	Unchecked	Unchecked	Unchecked	Unchecked		0	0	0	0	0	0
1106	Visit0 (Arm 2: Phase 2)	Follow-up survey phase 2	2	2019/03/06	2019/04/05	1 month	No	Unchecked	Unchecked	Unchecked	Unchecked	Unchecked	Unchecked	Unchecked	Checked	Unchecked	Unchecked	Unchecked	Unchecked	Other	Kamogelo	Unchecked	Unchecked	Unchecked	Unchecked	Unchecked	Unchecked	Unchecked	Unchecked	Unchecked	Unchecked	Unchecked	Unchecked		0	0	0	0	0	0
1106	Visit0 (Arm 2: Phase 2)	Follow-up survey phase 2	3	2019/03/06	2019/05/06	2 months	No	Unchecked	Unchecked	Unchecked	Unchecked	Unchecked	Unchecked	Unchecked	Checked	Unchecked	Unchecked	Unchecked	Unchecked	Other	Kamogelo	Unchecked	Unchecked	Unchecked	Unchecked	Unchecked	Unchecked	Unchecked	Unchecked	Unchecked	Unchecked	Unchecked	Unchecked		0	0	0	0	0	0
1106	Visit0 (Arm 2: Phase 2)	Follow-up survey phase 2	4	2019/03/06	2019/06/06	3 months	No	Unchecked	Unchecked	Unchecked	Unchecked	Unchecked	Unchecked	Unchecked	Checked	Unchecked	Unchecked	Unchecked	Unchecked	Other	kamogelo	Unchecked	Unchecked	Unchecked	Unchecked	Unchecked	Unchecked	Unchecked	Unchecked	Unchecked	Unchecked	Unchecked	Unchecked		0	0	0	0	0	0
1107	Visit0 (Arm 2: Phase 2)	Follow-up survey phase 2	1	2019/03/05	2019/03/19	2 weeks	No	Unchecked	Unchecked	Unchecked	Unchecked	Unchecked	Unchecked	Unchecked	Unchecked	Checked	Checked	Unchecked	Unchecked	Other	Priscilla Ngoveni	Unchecked	Unchecked	Unchecked	Unchecked	Unchecked	Unchecked	Unchecked	Unchecked	Unchecked	Unchecked	Unchecked	Unchecked		0	0	0	0	0	0
1108	Visit0 (Arm 2: Phase 2)	Follow-up survey phase 2	1	2019/03/05	2019/03/19	2 weeks	No	Checked	Unchecked	Unchecked	Unchecked	Unchecked	Unchecked	Unchecked	Unchecked	Unchecked	Unchecked	Unchecked	Unchecked	Other	Kamogelo	Unchecked	Unchecked	Unchecked	Unchecked	Unchecked	Unchecked	Unchecked	Unchecked	Unchecked	Unchecked	Unchecked	Unchecked		0	0	0	0	0	0
1111	Visit0 (Arm 2: Phase 2)	Follow-up survey phase 2	1	2019/03/04	2019/03/18	2 weeks	No	Checked	Unchecked	Unchecked	Unchecked	Unchecked	Unchecked	Unchecked	Unchecked	Checked	Unchecked	Unchecked	Unchecked	Other	Priscilla Ngoveni	Unchecked	Unchecked	Unchecked	Unchecked	Unchecked	Unchecked	Unchecked	Unchecked	Unchecked	Unchecked	Unchecked	Unchecked		0	0	0	0	0	0
1111	Visit0 (Arm 2: Phase 2)	Follow-up survey phase 2	2	2019/03/04	2019/04/04	1 month	No	Unchecked	Unchecked	Unchecked	Unchecked	Unchecked	Unchecked	Unchecked	Unchecked	Checked	Unchecked	Unchecked	Unchecked	Other	Priscilla Ngoveni	Unchecked	Unchecked	Unchecked	Unchecked	Unchecked	Unchecked	Unchecked	Unchecked	Unchecked	Unchecked	Unchecked	Unchecked		0	0	0	0	0	0
1112	Visit0 (Arm 2: Phase 2)	Follow-up survey phase 2	1	2019/03/07	2019/03/21	2 weeks	No	Unchecked	Unchecked	Unchecked	Unchecked	Unchecked	Unchecked	Unchecked	Unchecked	Checked	Unchecked	Unchecked	Unchecked	Other	Katlego	Unchecked	Unchecked	Unchecked	Unchecked	Unchecked	Unchecked	Unchecked	Unchecked	Unchecked	Unchecked	Unchecked	Unchecked		0	0	0	0	0	0
1112	Visit0 (Arm 2: Phase 2)	Follow-up survey phase 2	2	2019/03/07	2019/04/08	1 month	No	Unchecked	Unchecked	Unchecked	Unchecked	Unchecked	Unchecked	Unchecked	Unchecked	Checked	Unchecked	Unchecked	Unchecked	Other	Katlego	Unchecked	Unchecked	Unchecked	Unchecked	Unchecked	Unchecked	Unchecked	Unchecked	Unchecked	Unchecked	Unchecked	Unchecked		0	0	0	0	0	0
1112	Visit0 (Arm 2: Phase 2)	Follow-up survey phase 2	3	2019/03/07	2019/05/07	2 months	No	Unchecked	Unchecked	Unchecked	Unchecked	Unchecked	Unchecked	Unchecked	Unchecked	Checked	Unchecked	Unchecked	Unchecked	Other	Katlego	Unchecked	Unchecked	Unchecked	Unchecked	Unchecked	Unchecked	Unchecked	Unchecked	Unchecked	Unchecked	Unchecked	Unchecked		0	0	0	0	0	0
1116	Visit0 (Arm 2: Phase 2)	Follow-up survey phase 2	1	2019/03/05	2019/03/19	2 weeks	No	Unchecked	Unchecked	Unchecked	Unchecked	Unchecked	Unchecked	Unchecked	Unchecked	Checked	Unchecked	Unchecked	Unchecked	Other	Priscilla Ngoveni	Unchecked	Unchecked	Unchecked	Unchecked	Unchecked	Unchecked	Unchecked	Unchecked	Unchecked	Unchecked	Unchecked	Unchecked		0	0	0	0	0	0
1118	Visit0 (Arm 2: Phase 2)	Follow-up survey phase 2	1	2019/03/05	2019/03/19	2 weeks	No	Unchecked	Unchecked	Unchecked	Unchecked	Unchecked	Unchecked	Unchecked	Checked	Unchecked	Unchecked	Unchecked	Unchecked	Other	kamogelo	Unchecked	Unchecked	Unchecked	Unchecked	Unchecked	Unchecked	Unchecked	Unchecked	Unchecked	Unchecked	Unchecked	Unchecked		0	0	0	0	0	0
1122	Visit0 (Arm 2: Phase 2)	Follow-up survey phase 2	1	2019/03/11	2019/03/25	2 weeks	No	Unchecked	Checked	Checked	Unchecked	Unchecked	Unchecked	Unchecked	Unchecked	Unchecked	Unchecked	Unchecked	Unchecked	Other	Katlego	Unchecked	Unchecked	Unchecked	Unchecked	Unchecked	Unchecked	Unchecked	Unchecked	Unchecked	Unchecked	Unchecked	Unchecked		0	0	0	0	0	0
1122	Visit0 (Arm 2: Phase 2)	Follow-up survey phase 2	2	2019/03/11	2019/04/11	1 month	No	Unchecked	Checked	Checked	Unchecked	Unchecked	Unchecked	Unchecked	Unchecked	Unchecked	Unchecked	Unchecked	Unchecked	Other	Katlego	Unchecked	Unchecked	Unchecked	Unchecked	Unchecked	Unchecked	Unchecked	Unchecked	Unchecked	Unchecked	Unchecked	Unchecked		0	0	0	0	0	0
1124	Visit0 (Arm 2: Phase 2)	Follow-up survey phase 2	1	2019/03/12	2019/03/27	2 weeks	No	Unchecked	Unchecked	Unchecked	Unchecked	Unchecked	Unchecked	Unchecked	Unchecked	Checked	Unchecked	Unchecked	Unchecked	Other	Priscilla Ngoveni	Unchecked	Unchecked	Unchecked	Unchecked	Unchecked	Unchecked	Unchecked	Unchecked	Unchecked	Unchecked	Unchecked	Unchecked		0	0	0	0	0	0
1124	Visit0 (Arm 2: Phase 2)	Follow-up survey phase 2	2	2019/03/12	2019/04/12	1 month	No	Unchecked	Unchecked	Unchecked	Unchecked	Unchecked	Unchecked	Unchecked	Unchecked	Checked	Unchecked	Unchecked	Unchecked	Other	Priscilla Ngoveni	Unchecked	Unchecked	Unchecked	Unchecked	Unchecked	Unchecked	Unchecked	Unchecked	Unchecked	Unchecked	Unchecked	Unchecked		0	0	0	0	0	0
1124	Visit0 (Arm 2: Phase 2)	Follow-up survey phase 2	3	2019/03/12	2019/05/13	2 months	No	Unchecked	Unchecked	Unchecked	Unchecked	Unchecked	Unchecked	Unchecked	Unchecked	Checked	Unchecked	Unchecked	Unchecked	Other	Priscilla Ngoveni	Unchecked	Unchecked	Unchecked	Unchecked	Unchecked	Unchecked	Unchecked	Unchecked	Unchecked	Unchecked	Unchecked	Unchecked		0	0	0	0	0	0
1127	Visit0 (Arm 2: Phase 2)	Follow-up survey phase 2	1	2019/03/11	2019/03/25	2 weeks	No	Unchecked	Unchecked	Unchecked	Unchecked	Unchecked	Unchecked	Unchecked	Checked	Unchecked	Unchecked	Unchecked	Unchecked	Other	Priscilla Ngoveni	Unchecked	Unchecked	Unchecked	Unchecked	Unchecked	Unchecked	Unchecked	Unchecked	Unchecked	Unchecked	Unchecked	Unchecked		0	0	0	0	0	0
1128	Visit0 (Arm 2: Phase 2)	Follow-up survey phase 2	1	2019/03/13	2019/03/27	2 weeks	No	Unchecked	Checked	Unchecked	Unchecked	Unchecked	Unchecked	Unchecked	Unchecked	Unchecked	Unchecked	Unchecked	Unchecked	Other	kamogelo	Unchecked	Unchecked	Unchecked	Unchecked	Unchecked	Unchecked	Unchecked	Unchecked	Unchecked	Unchecked	Unchecked	Unchecked		0	0	0	0	0	0
1128	Visit0 (Arm 2: Phase 2)	Follow-up survey phase 2	2	2019/03/13	2019/04/12	1 month	No	Unchecked	Checked	Unchecked	Unchecked	Unchecked	Unchecked	Unchecked	Unchecked	Unchecked	Unchecked	Unchecked	Unchecked	Other	Kamogelo	Unchecked	Unchecked	Unchecked	Unchecked	Unchecked	Unchecked	Unchecked	Unchecked	Unchecked	Unchecked	Unchecked	Unchecked		0	0	0	0	0	0
1128	Visit0 (Arm 2: Phase 2)	Follow-up survey phase 2	3	2019/03/13	2019/05/13	2 months	No	Unchecked	Checked	Unchecked	Unchecked	Unchecked	Unchecked	Unchecked	Unchecked	Unchecked	Unchecked	Unchecked	Unchecked	Other	Kamogelo	Unchecked	Unchecked	Unchecked	Unchecked	Unchecked	Unchecked	Unchecked	Unchecked	Unchecked	Unchecked	Unchecked	Unchecked		0	0	0	0	0	0
1128	Visit0 (Arm 2: Phase 2)	Follow-up survey phase 2	4	2019/03/13	2019/06/13	3 months	No	Unchecked	Checked	Unchecked	Unchecked	Unchecked	Unchecked	Unchecked	Unchecked	Unchecked	Unchecked	Unchecked	Unchecked	Other	Kamogelo	Unchecked	Unchecked	Unchecked	Unchecked	Unchecked	Unchecked	Unchecked	Unchecked	Unchecked	Unchecked	Unchecked	Unchecked		0	0	0	0	0	0
1129	Visit0 (Arm 2: Phase 2)	Follow-up survey phase 2	1	2019/03/12	2019/03/26	2 weeks	No	Unchecked	Unchecked	Unchecked	Unchecked	Unchecked	Unchecked	Unchecked	Checked	Checked	Unchecked	Unchecked	Unchecked	Other	Katlego	Unchecked	Unchecked	Unchecked	Unchecked	Unchecked	Unchecked	Unchecked	Unchecked	Unchecked	Unchecked	Unchecked	Unchecked		0	0	0	0	0	0
1131	Visit0 (Arm 2: Phase 2)	Follow-up survey phase 2	1	2019/03/11	2019/03/25	2 weeks	No	Unchecked	Unchecked	Unchecked	Unchecked	Unchecked	Unchecked	Unchecked	Unchecked	Checked	Unchecked	Unchecked	Unchecked	Other	Priscilla Ngoveni	Unchecked	Unchecked	Unchecked	Unchecked	Unchecked	Unchecked	Unchecked	Unchecked	Unchecked	Unchecked	Unchecked	Unchecked		0	0	0	0	0	0
1131	Visit0 (Arm 2: Phase 2)	Follow-up survey phase 2	2	2019/03/11	2019/04/11	1 month	No	Unchecked	Unchecked	Unchecked	Unchecked	Unchecked	Unchecked	Unchecked	Unchecked	Checked	Unchecked	Checked	Unchecked	Other	Priscilla Ngoveni	Unchecked	Unchecked	Unchecked	Unchecked	Unchecked	Unchecked	Unchecked	Unchecked	Unchecked	Unchecked	Unchecked	Unchecked		0	0	0	0	0	0
1131	Visit0 (Arm 2: Phase 2)	Follow-up survey phase 2	3	2019/03/11	2019/05/10	2 months	No	Unchecked	Unchecked	Unchecked	Unchecked	Unchecked	Unchecked	Unchecked	Unchecked	Checked	Unchecked	Checked	Unchecked	Other	Priscilla Ngoveni	Unchecked	Unchecked	Unchecked	Unchecked	Unchecked	Unchecked	Unchecked	Unchecked	Unchecked	Unchecked	Unchecked	Unchecked		0	0	0	0	0	0
1134	Visit0 (Arm 2: Phase 2)	Follow-up survey phase 2	1	2019/03/14	2019/03/28	2 weeks	No	Unchecked	Unchecked	Unchecked	Unchecked	Unchecked	Unchecked	Unchecked	Unchecked	Checked	Unchecked	Unchecked	Unchecked	Other	kamogelo	Unchecked	Unchecked	Unchecked	Unchecked	Unchecked	Unchecked	Unchecked	Unchecked	Unchecked	Unchecked	Unchecked	Unchecked		0	0	0	0	0	0
1134	Visit0 (Arm 2: Phase 2)	Follow-up survey phase 2	2	2019/03/14	2019/04/15	1 month	No	Unchecked	Unchecked	Unchecked	Unchecked	Unchecked	Unchecked	Unchecked	Unchecked	Checked	Unchecked	Unchecked	Unchecked	Other	Kamogelo	Unchecked	Unchecked	Unchecked	Unchecked	Unchecked	Unchecked	Unchecked	Unchecked	Unchecked	Unchecked	Unchecked	Unchecked		0	0	0	0	0	0
1134	Visit0 (Arm 2: Phase 2)	Follow-up survey phase 2	3	2019/03/14	2019/05/15	2 months	No	Unchecked	Unchecked	Unchecked	Unchecked	Unchecked	Unchecked	Unchecked	Unchecked	Checked	Unchecked	Unchecked	Unchecked	Other	Kmaogelo	Unchecked	Unchecked	Unchecked	Unchecked	Unchecked	Unchecked	Unchecked	Unchecked	Unchecked	Unchecked	Unchecked	Unchecked		0	0	0	0	0	0
1134	Visit0 (Arm 2: Phase 2)	Follow-up survey phase 2	4	2019/03/14	2019/06/14	3 months	No	Unchecked	Unchecked	Unchecked	Unchecked	Unchecked	Unchecked	Unchecked	Unchecked	Checked	Unchecked	Unchecked	Unchecked	Other	Kamogelo	Unchecked	Unchecked	Unchecked	Unchecked	Unchecked	Unchecked	Unchecked	Unchecked	Unchecked	Unchecked	Unchecked	Unchecked		0	0	0	0	0	0
1137	Visit0 (Arm 2: Phase 2)	Follow-up survey phase 2	1	2019/03/12	2019/03/12	Same day	Yes	Checked	Unchecked	Unchecked	Unchecked	Unchecked	Unchecked	Unchecked	Unchecked	Unchecked	Unchecked	Unchecked	Unchecked	Other	Kamogelo	Checked	Unchecked	Unchecked	Unchecked	Unchecked	Unchecked	Unchecked	Unchecked	Unchecked	Unchecked	Unchecked	Unchecked	Yes	1	0	0	0	0	0		Yes	Because Kamogelo was very helpful & I got all the assistance I needed.		No		I wouldn't have received all the support, should I have gone alone. I think I would have kept postponing even going to the clinic.	No
1138	Visit0 (Arm 2: Phase 2)	Follow-up survey phase 2	1	2019/03/19	2019/04/02	2 weeks	No	Unchecked	Unchecked	Unchecked	Unchecked	Unchecked	Unchecked	Unchecked	Checked	Unchecked	Unchecked	Unchecked	Unchecked	Other	kamogelo	Unchecked	Unchecked	Unchecked	Unchecked	Unchecked	Unchecked	Unchecked	Unchecked	Unchecked	Unchecked	Unchecked	Unchecked		0	0	0	0	0	0
1138	Visit0 (Arm 2: Phase 2)	Follow-up survey phase 2	2	2019/03/19	2019/04/19	1 month	No	Unchecked	Unchecked	Unchecked	Unchecked	Unchecked	Unchecked	Unchecked	Checked	Unchecked	Unchecked	Unchecked	Unchecked	Other	Kamogelo	Unchecked	Unchecked	Unchecked	Unchecked	Unchecked	Unchecked	Unchecked	Unchecked	Unchecked	Unchecked	Unchecked	Unchecked		0	0	0	0	0	0
1141	Visit0 (Arm 2: Phase 2)	Follow-up survey phase 2	1	2019/03/12	2019/03/27	2 weeks	No	Unchecked	Unchecked	Unchecked	Unchecked	Unchecked	Unchecked	Unchecked	Checked	Unchecked	Unchecked	Unchecked	Unchecked	Other	Priscilla Ngoveni	Unchecked	Unchecked	Unchecked	Unchecked	Unchecked	Unchecked	Unchecked	Unchecked	Unchecked	Unchecked	Unchecked	Unchecked		0	0	0	0	0	0
1141	Visit0 (Arm 2: Phase 2)	Follow-up survey phase 2	2	2019/03/12	2019/04/12	1 month	No	Unchecked	Unchecked	Unchecked	Unchecked	Unchecked	Unchecked	Unchecked	Checked	Unchecked	Unchecked	Unchecked	Unchecked	Other	Priscilla Ngoveni	Unchecked	Unchecked	Unchecked	Unchecked	Unchecked	Unchecked	Unchecked	Unchecked	Unchecked	Unchecked	Unchecked	Unchecked		0	0	0	0	0	0
1142	Visit0 (Arm 2: Phase 2)	Follow-up survey phase 2	1	2019/03/12	2019/03/27	2 weeks	No	Unchecked	Unchecked	Unchecked	Unchecked	Unchecked	Unchecked	Unchecked	Unchecked	Checked	Unchecked	Unchecked	Unchecked	Other	Priscilla Ngoveni	Unchecked	Unchecked	Unchecked	Unchecked	Unchecked	Unchecked	Unchecked	Unchecked	Unchecked	Unchecked	Unchecked	Unchecked		0	0	0	0	0	0
1143	Visit0 (Arm 2: Phase 2)	Follow-up survey phase 2	1	2019/03/14	2019/03/28	2 weeks	No	Checked	Unchecked	Unchecked	Unchecked	Unchecked	Unchecked	Unchecked	Unchecked	Unchecked	Unchecked	Unchecked	Unchecked	Other	Priscilla Ngoveni	Unchecked	Unchecked	Unchecked	Unchecked	Unchecked	Unchecked	Unchecked	Unchecked	Unchecked	Unchecked	Unchecked	Unchecked		0	0	0	0	0	0
1143	Visit0 (Arm 2: Phase 2)	Follow-up survey phase 2	2	2019/03/14	2019/04/15	1 month	No	Checked	Unchecked	Unchecked	Unchecked	Unchecked	Unchecked	Unchecked	Unchecked	Unchecked	Unchecked	Unchecked	Unchecked	Other	Priscilla Ngoveni	Unchecked	Unchecked	Unchecked	Unchecked	Unchecked	Unchecked	Unchecked	Unchecked	Unchecked	Unchecked	Unchecked	Unchecked		0	0	0	0	0	0
1146	Visit0 (Arm 2: Phase 2)	Follow-up survey phase 2	1	2019/03/26	2019/04/09	2 weeks	No	Unchecked	Checked	Unchecked	Unchecked	Unchecked	Unchecked	Unchecked	Unchecked	Unchecked	Unchecked	Unchecked	Unchecked	Other	Kamogelo	Unchecked	Unchecked	Unchecked	Unchecked	Unchecked	Unchecked	Unchecked	Unchecked	Unchecked	Unchecked	Unchecked	Unchecked		0	0	0	0	0	0
1149	Visit0 (Arm 2: Phase 2)	Follow-up survey phase 2	1	2019/03/26	2019/04/09	2 weeks	No	Checked	Unchecked	Unchecked	Unchecked	Unchecked	Unchecked	Unchecked	Unchecked	Unchecked	Unchecked	Unchecked	Unchecked	Other	Kamogelo	Unchecked	Unchecked	Unchecked	Unchecked	Unchecked	Unchecked	Unchecked	Unchecked	Unchecked	Unchecked	Unchecked	Unchecked		0	0	0	0	0	0
1149	Visit0 (Arm 2: Phase 2)	Follow-up survey phase 2	2	2019/03/26	2019/04/26	1 month	No	Checked	Unchecked	Unchecked	Unchecked	Unchecked	Unchecked	Unchecked	Unchecked	Unchecked	Unchecked	Unchecked	Unchecked	Other	Kamogelo	Unchecked	Unchecked	Unchecked	Unchecked	Unchecked	Unchecked	Unchecked	Unchecked	Unchecked	Unchecked	Unchecked	Unchecked		0	0	0	0	0	0
1149	Visit0 (Arm 2: Phase 2)	Follow-up survey phase 2	3	2019/03/26	2019/05/27	2 months	No	Checked	Unchecked	Unchecked	Unchecked	Unchecked	Unchecked	Unchecked	Unchecked	Unchecked	Unchecked	Unchecked	Unchecked	Other	Kamogelo	Unchecked	Unchecked	Unchecked	Unchecked	Unchecked	Unchecked	Unchecked	Unchecked	Unchecked	Unchecked	Unchecked	Unchecked		0	0	0	0	0	0
1149	Visit0 (Arm 2: Phase 2)	Follow-up survey phase 2	4	2019/03/26	2019/06/26	3 months	No	Checked	Unchecked	Unchecked	Unchecked	Unchecked	Unchecked	Unchecked	Unchecked	Unchecked	Unchecked	Unchecked	Unchecked	Other	Kamogelo	Unchecked	Unchecked	Unchecked	Unchecked	Unchecked	Unchecked	Unchecked	Unchecked	Unchecked	Unchecked	Unchecked	Unchecked		0	0	0	0	0	0
1150	Visit0 (Arm 2: Phase 2)	Follow-up survey phase 2	1	2019/03/27	2019/04/10	2 weeks	No	Unchecked	Unchecked	Unchecked	Unchecked	Unchecked	Unchecked	Unchecked	Checked	Checked	Unchecked	Unchecked	Unchecked	Other	Priscilla Ngoveni	Unchecked	Unchecked	Unchecked	Unchecked	Unchecked	Unchecked	Unchecked	Unchecked	Unchecked	Unchecked	Unchecked	Unchecked		0	0	0	0	0	0
1150	Visit0 (Arm 2: Phase 2)	Follow-up survey phase 2	2	2019/03/27	2019/04/26	1 month	No	Unchecked	Unchecked	Unchecked	Unchecked	Unchecked	Unchecked	Unchecked	Checked	Checked	Unchecked	Unchecked	Unchecked	Other	Priscilla Ngoveni	Unchecked	Unchecked	Unchecked	Unchecked	Unchecked	Unchecked	Unchecked	Unchecked	Unchecked	Unchecked	Unchecked	Unchecked		0	0	0	0	0	0
1150	Visit0 (Arm 2: Phase 2)	Follow-up survey phase 2	3	2019/03/27	2019/05/27	2 months	No	Unchecked	Unchecked	Unchecked	Unchecked	Unchecked	Unchecked	Unchecked	Checked	Checked	Unchecked	Unchecked	Unchecked	Other	Katlego	Unchecked	Unchecked	Unchecked	Unchecked	Unchecked	Unchecked	Unchecked	Unchecked	Unchecked	Unchecked	Unchecked	Unchecked		0	0	0	0	0	0
1151	Visit0 (Arm 2: Phase 2)	Follow-up survey phase 2	1	2019/03/26	2019/04/09	2 weeks	No	Checked	Unchecked	Unchecked	Unchecked	Unchecked	Unchecked	Unchecked	Unchecked	Unchecked	Unchecked	Unchecked	Unchecked	Other	Katlego	Unchecked	Unchecked	Unchecked	Unchecked	Unchecked	Unchecked	Unchecked	Unchecked	Unchecked	Unchecked	Unchecked	Unchecked		0	0	0	0	0	0
1151	Visit0 (Arm 2: Phase 2)	Follow-up survey phase 2	2	2019/03/26	2019/04/26	1 month	No	Checked	Unchecked	Unchecked	Unchecked	Unchecked	Unchecked	Unchecked	Unchecked	Unchecked	Unchecked	Unchecked	Unchecked	Other	Katlego	Unchecked	Unchecked	Unchecked	Unchecked	Unchecked	Unchecked	Unchecked	Unchecked	Unchecked	Unchecked	Unchecked	Unchecked		0	0	0	0	0	0
1152	Visit0 (Arm 2: Phase 2)	Follow-up survey phase 2	1	2019/03/27	2019/04/10	2 weeks	No	Checked	Unchecked	Unchecked	Unchecked	Unchecked	Unchecked	Unchecked	Unchecked	Checked	Unchecked	Unchecked	Unchecked	Other	Katlego	Unchecked	Unchecked	Unchecked	Unchecked	Unchecked	Unchecked	Unchecked	Unchecked	Unchecked	Unchecked	Unchecked	Unchecked		0	0	0	0	0	0
1152	Visit0 (Arm 2: Phase 2)	Follow-up survey phase 2	2	2019/03/27	2019/04/29	1 month	No	Checked	Unchecked	Unchecked	Unchecked	Unchecked	Unchecked	Unchecked	Unchecked	Checked	Unchecked	Unchecked	Unchecked	Other	Katlego	Unchecked	Unchecked	Unchecked	Unchecked	Unchecked	Unchecked	Unchecked	Unchecked	Unchecked	Unchecked	Unchecked	Unchecked		0	0	0	0	0	0
1152	Visit0 (Arm 2: Phase 2)	Follow-up survey phase 2	3	2019/03/27	2019/05/27	2 months	Yes	Checked	Unchecked	Unchecked	Unchecked	Unchecked	Unchecked	Unchecked	Unchecked	Checked	Unchecked	Unchecked	Unchecked	Other	Katlego	Unchecked	Unchecked	Unchecked	Unchecked	Unchecked	Unchecked	Unchecked	Unchecked	Unchecked	Unchecked	Unchecked	Unchecked		0	0	0	0	0	0
1159	Visit0 (Arm 2: Phase 2)	Follow-up survey phase 2	1	2019/03/25	2019/04/08	2 weeks	No	Unchecked	Unchecked	Unchecked	Unchecked	Unchecked	Unchecked	Unchecked	Unchecked	Unchecked	Checked	Unchecked	Unchecked	Other	Katlego	Unchecked	Unchecked	Unchecked	Unchecked	Unchecked	Unchecked	Unchecked	Unchecked	Unchecked	Unchecked	Unchecked	Unchecked		0	0	0	0	0	0
1159	Visit0 (Arm 2: Phase 2)	Follow-up survey phase 2	2	2019/03/25	2019/04/25	1 month	No	Unchecked	Unchecked	Unchecked	Unchecked	Unchecked	Unchecked	Unchecked	Unchecked	Unchecked	Checked	Unchecked	Unchecked	Other	Katlego	Unchecked	Unchecked	Unchecked	Unchecked	Unchecked	Unchecked	Unchecked	Unchecked	Unchecked	Unchecked	Unchecked	Unchecked		0	0	0	0	0	0
1161	Visit0 (Arm 2: Phase 2)	Follow-up survey phase 2	1	2019/03/27	2019/04/10	2 weeks	No	Unchecked	Unchecked	Unchecked	Unchecked	Unchecked	Unchecked	Unchecked	Unchecked	Checked	Checked	Unchecked	Unchecked	Other	Priscilla Ngoveni	Unchecked	Unchecked	Unchecked	Unchecked	Unchecked	Unchecked	Unchecked	Unchecked	Unchecked	Unchecked	Unchecked	Unchecked		0	0	0	0	0	0
1161	Visit0 (Arm 2: Phase 2)	Follow-up survey phase 2	2	2019/03/27	2019/04/26	1 month	No	Unchecked	Unchecked	Unchecked	Unchecked	Unchecked	Unchecked	Unchecked	Unchecked	Checked	Checked	Unchecked	Unchecked	Other	Priscilla Ngoveni	Unchecked	Unchecked	Unchecked	Unchecked	Unchecked	Unchecked	Unchecked	Unchecked	Unchecked	Unchecked	Unchecked	Unchecked		0	0	0	0	0	0
1161	Visit0 (Arm 2: Phase 2)	Follow-up survey phase 2	3	2019/02/27	2019/05/27	2 months	No	Unchecked	Unchecked	Unchecked	Unchecked	Unchecked	Unchecked	Unchecked	Unchecked	Checked	Checked	Unchecked	Unchecked	Other	Katlego	Unchecked	Unchecked	Unchecked	Unchecked	Unchecked	Unchecked	Unchecked	Unchecked	Unchecked	Unchecked	Unchecked	Unchecked		0	0	0	0	0	0
1166	Visit0 (Arm 2: Phase 2)	Follow-up survey phase 2	1	2019/03/26	2019/04/08	2 weeks	No	Checked	Unchecked	Unchecked	Unchecked	Unchecked	Unchecked	Unchecked	Unchecked	Unchecked	Unchecked	Unchecked	Unchecked	Other	Priscilla Ngoveni	Unchecked	Unchecked	Unchecked	Unchecked	Unchecked	Unchecked	Unchecked	Unchecked	Unchecked	Unchecked	Unchecked	Unchecked		0	0	0	0	0	0
[truncated: 87 more columns]
